# Supplementary material for: Characterization of biochemical properties of an apurinic/apyrimidinic endonuclease from Helicobacter pylori
Source: PLoS One. 2018 Aug 15;13(8):e0202232. doi: 10.1371/journal.pone.0202232 (PMC6093668; doi:10.1371/journal.pone.0202232)
Supplement: S2 File — (PDB) [file pone.0202232.s002.pdb]

ATOM      1  N   MET A   1      57.810  38.095  57.741  1.00  1.40              
ATOM      2  CA  MET A   1      57.122  38.960  58.707  1.00  1.40              
ATOM      3  HA  MET A   1      56.586  38.331  59.418  1.00  1.40              
ATOM      4  CB  MET A   1      58.153  39.796  59.471  1.00  1.40              
ATOM      5  HB1 MET A   1      57.635  40.576  60.028  1.00  1.40              
ATOM      6  HB2 MET A   1      58.832  40.271  58.762  1.00  1.40              
ATOM      7  CG  MET A   1      58.952  38.943  60.461  1.00  1.40              
ATOM      8  HG1 MET A   1      59.315  38.055  59.943  1.00  1.40              
ATOM      9  HG2 MET A   1      58.280  38.617  61.255  1.00  1.40              
ATOM     10  SD  MET A   1      60.388  39.776  61.197  1.00  1.40              
ATOM     11  CE  MET A   1      59.597  41.222  61.952  1.00  1.40              
ATOM     12  HE1 MET A   1      58.854  40.895  62.674  1.00  1.40              
ATOM     13  HE2 MET A   1      60.341  41.834  62.458  1.00  1.40              
ATOM     14  HE3 MET A   1      59.121  41.825  61.181  1.00  1.40              
ATOM     15  C   MET A   1      56.106  39.890  58.045  1.00  1.40              
ATOM     16  O   MET A   1      56.289  40.360  56.917  1.00  1.40              
ATOM     17  N   LYS A   2      55.073  40.238  58.821  1.00  0.56              
ATOM     18  H   LYS A   2      55.012  39.795  59.743  1.00  0.56              
ATOM     19  CA  LYS A   2      54.154  41.341  58.520  1.00  0.56              
ATOM     20  HA  LYS A   2      54.083  41.476  57.441  1.00  0.56              
ATOM     21  CB  LYS A   2      52.764  41.026  59.093  1.00  0.56              
ATOM     22  HB1 LYS A   2      52.113  41.869  58.866  1.00  0.56              
ATOM     23  HB2 LYS A   2      52.835  40.928  60.176  1.00  0.56              
ATOM     24  CG  LYS A   2      52.157  39.731  58.534  1.00  0.56              
ATOM     25  HG1 LYS A   2      52.708  38.880  58.937  1.00  0.56              
ATOM     26  HG2 LYS A   2      52.273  39.718  57.454  1.00  0.56              
ATOM     27  CD  LYS A   2      50.673  39.560  58.894  1.00  0.56              
ATOM     28  HD1 LYS A   2      50.573  39.530  59.982  1.00  0.56              
ATOM     29  HD2 LYS A   2      50.337  38.597  58.502  1.00  0.56              
ATOM     30  CE  LYS A   2      49.749  40.661  58.342  1.00  0.56              
ATOM     31  HE1 LYS A   2      50.005  41.612  58.815  1.00  0.56              
ATOM     32  HE2 LYS A   2      48.725  40.412  58.633  1.00  0.56              
ATOM     33  NZ  LYS A   2      49.844  40.769  56.866  1.00  0.56              
ATOM     34  HZ1 LYS A   2      50.756  41.079  56.559  1.00  0.56              
ATOM     35  HZ2 LYS A   2      49.787  39.838  56.436  1.00  0.56              
ATOM     36  HZ3 LYS A   2      49.139  41.360  56.454  1.00  0.56              
ATOM     37  C   LYS A   2      54.662  42.626  59.169  1.00  0.56              
ATOM     38  O   LYS A   2      54.898  42.711  60.383  1.00  0.56              
ATOM     39  N   LEU A   3      54.713  43.657  58.343  1.00  0.44              
ATOM     40  H   LEU A   3      54.511  43.492  57.361  1.00  0.44              
ATOM     41  CA  LEU A   3      54.974  45.023  58.749  1.00  0.44              
ATOM     42  HA  LEU A   3      55.012  45.072  59.834  1.00  0.44              
ATOM     43  CB  LEU A   3      56.343  45.488  58.213  1.00  0.44              
ATOM     44  HB1 LEU A   3      56.481  46.513  58.559  1.00  0.44              
ATOM     45  HB2 LEU A   3      56.315  45.513  57.125  1.00  0.44              
ATOM     46  CG  LEU A   3      57.546  44.635  58.680  1.00  0.44              
ATOM     47  HG  LEU A   3      57.297  44.119  59.605  1.00  0.44              
ATOM     48  CD1 LEU A   3      57.969  43.592  57.647  1.00  0.44              
ATOM     49 1HD1 LEU A   3      58.840  43.043  57.999  1.00  0.44              
ATOM     50 2HD1 LEU A   3      57.159  42.886  57.474  1.00  0.44              
ATOM     51 3HD1 LEU A   3      58.218  44.072  56.704  1.00  0.44              
ATOM     52  CD2 LEU A   3      58.761  45.526  58.953  1.00  0.44              
ATOM     53 1HD2 LEU A   3      59.573  44.919  59.355  1.00  0.44              
ATOM     54 2HD2 LEU A   3      59.086  46.001  58.028  1.00  0.44              
ATOM     55 3HD2 LEU A   3      58.497  46.294  59.677  1.00  0.44              
ATOM     56  C   LEU A   3      53.834  45.900  58.275  1.00  0.44              
ATOM     57  O   LEU A   3      53.437  45.846  57.116  1.00  0.44              
ATOM     58  N   ILE A   4      53.326  46.736  59.168  1.00  0.52              
ATOM     59  H   ILE A   4      53.695  46.715  60.113  1.00  0.52              
ATOM     60  CA  ILE A   4      52.354  47.773  58.832  1.00  0.52              
ATOM     61  HA  ILE A   4      52.159  47.754  57.763  1.00  0.52              
ATOM     62  CB  ILE A   4      51.010  47.518  59.548  1.00  0.52              
ATOM     63  HB  ILE A   4      51.207  47.261  60.592  1.00  0.52              
ATOM     64  CG2 ILE A   4      50.074  48.740  59.530  1.00  0.52              
ATOM     65 1HG2 ILE A   4      49.153  48.525  60.070  1.00  0.52              
ATOM     66 2HG2 ILE A   4      50.545  49.583  60.033  1.00  0.52              
ATOM     67 3HG2 ILE A   4      49.836  49.020  58.504  1.00  0.52              
ATOM     68  CG1 ILE A   4      50.353  46.304  58.845  1.00  0.52              
ATOM     69 1HG1 ILE A   4      51.027  45.449  58.908  1.00  0.52              
ATOM     70 2HG1 ILE A   4      50.200  46.536  57.790  1.00  0.52              
ATOM     71  CD1 ILE A   4      49.019  45.866  59.441  1.00  0.52              
ATOM     72  HD1 ILE A   4      48.729  44.919  58.988  1.00  0.52              
ATOM     73  HD2 ILE A   4      49.124  45.737  60.517  1.00  0.52              
ATOM     74  HD3 ILE A   4      48.244  46.603  59.231  1.00  0.52              
ATOM     75  C   ILE A   4      53.001  49.117  59.118  1.00  0.52              
ATOM     76  O   ILE A   4      53.785  49.252  60.055  1.00  0.52              
ATOM     77  N   SER A   5      52.683  50.095  58.282  1.00  0.35              
ATOM     78  H   SER A   5      52.026  49.879  57.539  1.00  0.35              
ATOM     79  CA  SER A   5      52.937  51.502  58.538  1.00  0.35              
ATOM     80  HA  SER A   5      53.413  51.597  59.507  1.00  0.35              
ATOM     81  CB  SER A   5      53.881  52.109  57.499  1.00  0.35              
ATOM     82  HB1 SER A   5      53.336  52.393  56.601  1.00  0.35              
ATOM     83  HB2 SER A   5      54.623  51.358  57.242  1.00  0.35              
ATOM     84  OG  SER A   5      54.537  53.231  58.060  1.00  0.35              
ATOM     85  HG  SER A   5      54.003  54.039  57.934  1.00  0.35              
ATOM     86  C   SER A   5      51.604  52.222  58.549  1.00  0.35              
ATOM     87  O   SER A   5      50.740  51.944  57.727  1.00  0.35              
ATOM     88  N   TRP A   6      51.433  53.169  59.460  1.00  0.56              
ATOM     89  H   TRP A   6      52.169  53.367  60.135  1.00  0.56              
ATOM     90  CA  TRP A   6      50.363  54.143  59.341  1.00  0.56              
ATOM     91  HA  TRP A   6      50.013  54.145  58.307  1.00  0.56              
ATOM     92  CB  TRP A   6      49.164  53.777  60.241  1.00  0.56              
ATOM     93  HB1 TRP A   6      49.405  54.061  61.265  1.00  0.56              
ATOM     94  HB2 TRP A   6      49.052  52.692  60.221  1.00  0.56              
ATOM     95  CG  TRP A   6      47.803  54.341  59.907  1.00  0.56              
ATOM     96  CD1 TRP A   6      47.461  55.061  58.808  1.00  0.56              
ATOM     97  HD1 TRP A   6      48.121  55.333  57.984  1.00  0.56              
ATOM     98  NE1 TRP A   6      46.129  55.417  58.881  1.00  0.56              
ATOM     99  HE1 TRP A   6      45.670  56.044  58.223  1.00  0.56              
ATOM    100  CE2 TRP A   6      45.509  54.871  59.977  1.00  0.56              
ATOM    101  CZ2 TRP A   6      44.179  54.892  60.419  1.00  0.56              
ATOM    102  HZ2 TRP A   6      43.427  55.404  59.836  1.00  0.56              
ATOM    103  CH2 TRP A   6      43.848  54.208  61.602  1.00  0.56              
ATOM    104  HH2 TRP A   6      42.833  54.186  61.959  1.00  0.56              
ATOM    105  CZ3 TRP A   6      44.845  53.500  62.298  1.00  0.56              
ATOM    106  HZ3 TRP A   6      44.583  52.954  63.197  1.00  0.56              
ATOM    107  CE3 TRP A   6      46.172  53.471  61.821  1.00  0.56              
ATOM    108  HE3 TRP A   6      46.911  52.885  62.342  1.00  0.56              
ATOM    109  CD2 TRP A   6      46.551  54.178  60.657  1.00  0.56              
ATOM    110  C   TRP A   6      50.945  55.523  59.574  1.00  0.56              
ATOM    111  O   TRP A   6      51.958  55.647  60.261  1.00  0.56              
ATOM    112  N   ASN A   7      50.276  56.563  59.083  1.00  0.50              
ATOM    113  H   ASN A   7      49.566  56.442  58.382  1.00  0.50              
ATOM    114  CA  ASN A   7      50.379  57.853  59.733  1.00  0.50              
ATOM    115  HA  ASN A   7      51.423  58.126  59.732  1.00  0.50              
ATOM    116  CB  ASN A   7      49.670  58.917  58.898  1.00  0.50              
ATOM    117  HB1 ASN A   7      48.593  58.877  59.048  1.00  0.50              
ATOM    118  HB2 ASN A   7      49.891  58.727  57.847  1.00  0.50              
ATOM    119  CG  ASN A   7      50.189  60.298  59.243  1.00  0.50              
ATOM    120  OD1 ASN A   7      49.797  60.903  60.231  1.00  0.50              
ATOM    121  ND2 ASN A   7      51.132  60.795  58.483  1.00  0.50              
ATOM    122 1HD2 ASN A   7      51.241  60.382  57.568  1.00  0.50              
ATOM    123 2HD2 ASN A   7      51.379  61.741  58.674  1.00  0.50              
ATOM    124  C   ASN A   7      49.968  57.730  61.232  1.00  0.50              
ATOM    125  O   ASN A   7      50.442  56.877  61.986  1.00  0.50              
ATOM    126  N   VAL A   8      49.070  58.586  61.675  1.00  0.95              
ATOM    127  H   VAL A   8      48.982  59.393  61.076  1.00  0.95              
ATOM    128  CA  VAL A   8      47.963  58.361  62.617  1.00  0.95              
ATOM    129  HA  VAL A   8      47.288  57.628  62.181  1.00  0.95              
ATOM    130  CB  VAL A   8      48.356  57.889  64.057  1.00  0.95              
ATOM    131  HB  VAL A   8      47.535  58.174  64.710  1.00  0.95              
ATOM    132  CG1 VAL A   8      48.449  56.372  64.265  1.00  0.95              
ATOM    133 1HG1 VAL A   8      47.618  55.886  63.760  1.00  0.95              
ATOM    134 2HG1 VAL A   8      49.379  55.970  63.878  1.00  0.95              
ATOM    135 3HG1 VAL A   8      48.397  56.145  65.329  1.00  0.95              
ATOM    136  CG2 VAL A   8      49.585  58.565  64.672  1.00  0.95              
ATOM    137 1HG2 VAL A   8      49.628  58.357  65.739  1.00  0.95              
ATOM    138 2HG2 VAL A   8      50.489  58.184  64.201  1.00  0.95              
ATOM    139 3HG2 VAL A   8      49.530  59.635  64.508  1.00  0.95              
ATOM    140  C   VAL A   8      47.160  59.670  62.776  1.00  0.95              
ATOM    141  O   VAL A   8      46.120  59.693  63.442  1.00  0.95              
ATOM    142  N   ASN A   9      47.687  60.779  62.251  1.00  0.92              
ATOM    143  H   ASN A   9      48.480  60.659  61.636  1.00  0.92              
ATOM    144  CA  ASN A   9      47.366  62.173  62.526  1.00  0.92              
ATOM    145  HA  ASN A   9      48.269  62.700  62.214  1.00  0.92              
ATOM    146  CB  ASN A   9      46.264  62.680  61.574  1.00  0.92              
ATOM    147  HB1 ASN A   9      45.287  62.378  61.947  1.00  0.92              
ATOM    148  HB2 ASN A   9      46.399  62.221  60.594  1.00  0.92              
ATOM    149  CG  ASN A   9      46.278  64.194  61.362  1.00  0.92              
ATOM    150  OD1 ASN A   9      47.157  64.926  61.813  1.00  0.92              
ATOM    151  ND2 ASN A   9      45.313  64.718  60.659  1.00  0.92              
ATOM    152 1HD2 ASN A   9      44.777  64.049  60.093  1.00  0.92              
ATOM    153 2HD2 ASN A   9      45.405  65.652  60.325  1.00  0.92              
ATOM    154  C   ASN A   9      47.194  62.574  64.009  1.00  0.92              
ATOM    155  O   ASN A   9      46.501  63.534  64.352  1.00  0.92              
ATOM    156  N   GLY A  10      47.923  61.912  64.907  1.00  0.79              
ATOM    157  H   GLY A  10      48.613  61.260  64.556  1.00  0.79              
ATOM    158  CA  GLY A  10      47.862  62.135  66.347  1.00  0.79              
ATOM    159  HA1 GLY A  10      47.130  62.903  66.594  1.00  0.79              
ATOM    160  HA2 GLY A  10      48.841  62.471  66.689  1.00  0.79              
ATOM    161  C   GLY A  10      47.470  60.858  67.080  1.00  0.79              
ATOM    162  O   GLY A  10      46.312  60.446  67.076  1.00  0.79              
ATOM    163  N   LEU A  11      48.443  60.249  67.753  1.00  0.74              
ATOM    164  H   LEU A  11      49.363  60.679  67.764  1.00  0.74              
ATOM    165  CA  LEU A  11      48.292  58.971  68.451  1.00  0.74              
ATOM    166  HA  LEU A  11      48.102  58.191  67.711  1.00  0.74              
ATOM    167  CB  LEU A  11      49.663  58.687  69.120  1.00  0.74              
ATOM    168  HB1 LEU A  11      49.860  59.458  69.865  1.00  0.74              
ATOM    169  HB2 LEU A  11      50.413  58.801  68.337  1.00  0.74              
ATOM    170  CG  LEU A  11      49.902  57.303  69.753  1.00  0.74              
ATOM    171  HG  LEU A  11      49.546  56.518  69.085  1.00  0.74              
ATOM    172  CD1 LEU A  11      51.403  57.113  70.000  1.00  0.74              
ATOM    173 1HD1 LEU A  11      51.596  56.125  70.420  1.00  0.74              
ATOM    174 2HD1 LEU A  11      51.952  57.197  69.064  1.00  0.74              
ATOM    175 3HD1 LEU A  11      51.774  57.869  70.693  1.00  0.74              
ATOM    176  CD2 LEU A  11      49.244  57.148  71.126  1.00  0.74              
ATOM    177 1HD2 LEU A  11      49.593  57.939  71.785  1.00  0.74              
ATOM    178 2HD2 LEU A  11      48.167  57.193  71.036  1.00  0.74              
ATOM    179 3HD2 LEU A  11      49.507  56.180  71.551  1.00  0.74              
ATOM    180  C   LEU A  11      47.115  58.974  69.424  1.00  0.74              
ATOM    181  O   LEU A  11      46.363  58.011  69.460  1.00  0.74              
ATOM    182  N   ARG A  12      46.884  60.078  70.138  1.00  1.01              
ATOM    183  H   ARG A  12      47.576  60.809  70.089  1.00  1.01              
ATOM    184  CA  ARG A  12      45.712  60.258  71.008  1.00  1.01              
ATOM    185  HA  ARG A  12      45.714  59.444  71.736  1.00  1.01              
ATOM    186  CB  ARG A  12      45.898  61.572  71.785  1.00  1.01              
ATOM    187  HB1 ARG A  12      45.987  62.407  71.088  1.00  1.01              
ATOM    188  HB2 ARG A  12      46.835  61.495  72.339  1.00  1.01              
ATOM    189  CG  ARG A  12      44.750  61.853  72.763  1.00  1.01              
ATOM    190  HG1 ARG A  12      44.417  60.921  73.220  1.00  1.01              
ATOM    191  HG2 ARG A  12      43.911  62.279  72.211  1.00  1.01              
ATOM    192  CD  ARG A  12      45.177  62.838  73.866  1.00  1.01              
ATOM    193  HD1 ARG A  12      44.284  63.215  74.368  1.00  1.01              
ATOM    194  HD2 ARG A  12      45.683  63.690  73.408  1.00  1.01              
ATOM    195  NE  ARG A  12      46.072  62.209  74.860  1.00  1.01              
ATOM    196  HE  ARG A  12      47.060  62.414  74.792  1.00  1.01              
ATOM    197  CZ  ARG A  12      45.713  61.370  75.818  1.00  1.01              
ATOM    198  NH1 ARG A  12      44.476  60.987  75.980  1.00  1.01              
ATOM    199 1HH1 ARG A  12      43.781  61.309  75.330  1.00  1.01              
ATOM    200 2HH1 ARG A  12      44.242  60.338  76.704  1.00  1.01              
ATOM    201  NH2 ARG A  12      46.596  60.911  76.656  1.00  1.01              
ATOM    202 1HH2 ARG A  12      47.570  61.198  76.561  1.00  1.01              
ATOM    203 2HH2 ARG A  12      46.314  60.316  77.405  1.00  1.01              
ATOM    204  C   ARG A  12      44.362  60.161  70.273  1.00  1.01              
ATOM    205  O   ARG A  12      43.445  59.458  70.717  1.00  1.01              
ATOM    206  N   ALA A  13      44.254  60.838  69.130  1.00  1.05              
ATOM    207  H   ALA A  13      45.083  61.264  68.746  1.00  1.05              
ATOM    208  CA  ALA A  13      43.050  60.825  68.305  1.00  1.05              
ATOM    209  HA  ALA A  13      42.198  61.115  68.922  1.00  1.05              
ATOM    210  CB  ALA A  13      43.199  61.860  67.178  1.00  1.05              
ATOM    211  HB1 ALA A  13      42.279  61.888  66.592  1.00  1.05              
ATOM    212  HB2 ALA A  13      43.376  62.849  67.602  1.00  1.05              
ATOM    213  HB3 ALA A  13      44.025  61.590  66.518  1.00  1.05              
ATOM    214  C   ALA A  13      42.777  59.408  67.762  1.00  1.05              
ATOM    215  O   ALA A  13      41.670  58.874  67.907  1.00  1.05              
ATOM    216  N   CYS A  14      43.815  58.759  67.228  1.00  0.94              
ATOM    217  H   CYS A  14      44.691  59.260  67.117  1.00  0.94              
ATOM    218  CA  CYS A  14      43.723  57.398  66.703  1.00  0.94              
ATOM    219  HA  CYS A  14      42.910  57.370  65.977  1.00  0.94              
ATOM    220  CB  CYS A  14      45.033  57.045  65.975  1.00  0.94              
ATOM    221  HB1 CYS A  14      45.383  56.062  66.293  1.00  0.94              
ATOM    222  HB2 CYS A  14      45.814  57.777  66.192  1.00  0.94              
ATOM    223  SG  CYS A  14      44.716  56.995  64.191  1.00  0.94              
ATOM    224  HG  CYS A  14      44.904  58.307  63.952  1.00  0.94              
ATOM    225  C   CYS A  14      43.387  56.331  67.767  1.00  0.94              
ATOM    226  O   CYS A  14      42.614  55.400  67.519  1.00  0.94              
ATOM    227  N   MET A  15      43.899  56.478  68.990  1.00  1.20              
ATOM    228  H   MET A  15      44.587  57.209  69.149  1.00  1.20              
ATOM    229  CA  MET A  15      43.487  55.650  70.126  1.00  1.20              
ATOM    230  HA  MET A  15      43.628  54.598  69.870  1.00  1.20              
ATOM    231  CB  MET A  15      44.361  55.956  71.357  1.00  1.20              
ATOM    232  HB1 MET A  15      43.930  55.474  72.235  1.00  1.20              
ATOM    233  HB2 MET A  15      44.377  57.032  71.527  1.00  1.20              
ATOM    234  CG  MET A  15      45.800  55.453  71.177  1.00  1.20              
ATOM    235  HG1 MET A  15      46.437  55.947  71.909  1.00  1.20              
ATOM    236  HG2 MET A  15      46.161  55.729  70.188  1.00  1.20              
ATOM    237  SD  MET A  15      46.028  53.666  71.342  1.00  1.20              
ATOM    238  CE  MET A  15      46.493  53.580  73.094  1.00  1.20              
ATOM    239  HE1 MET A  15      46.664  52.541  73.374  1.00  1.20              
ATOM    240  HE2 MET A  15      47.413  54.141  73.259  1.00  1.20              
ATOM    241  HE3 MET A  15      45.695  53.988  73.712  1.00  1.20              
ATOM    242  C   MET A  15      42.000  55.832  70.427  1.00  1.20              
ATOM    243  O   MET A  15      41.260  54.860  70.519  1.00  1.20              
ATOM    244  N   THR A  16      41.527  57.080  70.409  1.00  1.58              
ATOM    245  H   THR A  16      42.192  57.833  70.276  1.00  1.58              
ATOM    246  CA  THR A  16      40.091  57.419  70.495  1.00  1.58              
ATOM    247  HA  THR A  16      39.649  56.807  71.282  1.00  1.58              
ATOM    248  CB  THR A  16      39.941  58.906  70.897  1.00  1.58              
ATOM    249  HB  THR A  16      40.034  59.538  70.013  1.00  1.58              
ATOM    250  CG2 THR A  16      38.620  59.217  71.606  1.00  1.58              
ATOM    251 1HG2 THR A  16      38.617  60.258  71.930  1.00  1.58              
ATOM    252 2HG2 THR A  16      37.773  59.066  70.943  1.00  1.58              
ATOM    253 3HG2 THR A  16      38.515  58.577  72.483  1.00  1.58              
ATOM    254  OG1 THR A  16      40.925  59.316  71.833  1.00  1.58              
ATOM    255  HG1 THR A  16      41.794  59.335  71.403  1.00  1.58              
ATOM    256  C   THR A  16      39.303  57.120  69.198  1.00  1.58              
ATOM    257  O   THR A  16      38.156  57.553  69.039  1.00  1.58              
ATOM    258  N   LYS A  17      39.878  56.376  68.245  1.00  1.40              
ATOM    259  H   LYS A  17      40.857  56.152  68.362  1.00  1.40              
ATOM    260  CA  LYS A  17      39.157  55.759  67.108  1.00  1.40              
ATOM    261  HA  LYS A  17      38.089  55.941  67.213  1.00  1.40              
ATOM    262  CB  LYS A  17      39.642  56.396  65.788  1.00  1.40              
ATOM    263  HB1 LYS A  17      39.295  55.804  64.939  1.00  1.40              
ATOM    264  HB2 LYS A  17      40.732  56.385  65.768  1.00  1.40              
ATOM    265  CG  LYS A  17      39.152  57.843  65.616  1.00  1.40              
ATOM    266  HG1 LYS A  17      39.761  58.333  64.855  1.00  1.40              
ATOM    267  HG2 LYS A  17      39.300  58.390  66.547  1.00  1.40              
ATOM    268  CD  LYS A  17      37.677  57.915  65.177  1.00  1.40              
ATOM    269  HD1 LYS A  17      37.144  57.001  65.442  1.00  1.40              
ATOM    270  HD2 LYS A  17      37.653  58.003  64.089  1.00  1.40              
ATOM    271  CE  LYS A  17      36.956  59.122  65.788  1.00  1.40              
ATOM    272  HE1 LYS A  17      36.054  59.322  65.201  1.00  1.40              
ATOM    273  HE2 LYS A  17      37.611  59.996  65.708  1.00  1.40              
ATOM    274  NZ  LYS A  17      36.583  58.877  67.207  1.00  1.40              
ATOM    275  HZ1 LYS A  17      36.174  59.700  67.628  1.00  1.40              
ATOM    276  HZ2 LYS A  17      35.930  58.108  67.279  1.00  1.40              
ATOM    277  HZ3 LYS A  17      37.399  58.600  67.756  1.00  1.40              
ATOM    278  C   LYS A  17      39.251  54.235  67.038  1.00  1.40              
ATOM    279  O   LYS A  17      38.391  53.639  66.401  1.00  1.40              
ATOM    280  N   GLY A  18      40.210  53.615  67.725  1.00  2.03              
ATOM    281  H   GLY A  18      40.847  54.187  68.257  1.00  2.03              
ATOM    282  CA  GLY A  18      40.299  52.155  67.859  1.00  2.03              
ATOM    283  HA1 GLY A  18      39.603  51.669  67.175  1.00  2.03              
ATOM    284  HA2 GLY A  18      40.003  51.888  68.874  1.00  2.03              
ATOM    285  C   GLY A  18      41.676  51.554  67.611  1.00  2.03              
ATOM    286  O   GLY A  18      41.766  50.361  67.321  1.00  2.03              
ATOM    287  N   PHE A  19      42.744  52.361  67.658  1.00  1.35              
ATOM    288  H   PHE A  19      42.609  53.349  67.833  1.00  1.35              
ATOM    289  CA  PHE A  19      44.083  51.904  67.276  1.00  1.35              
ATOM    290  HA  PHE A  19      44.021  51.611  66.227  1.00  1.35              
ATOM    291  CB  PHE A  19      45.066  53.087  67.330  1.00  1.35              
ATOM    292  HB1 PHE A  19      45.220  53.380  68.369  1.00  1.35              
ATOM    293  HB2 PHE A  19      44.615  53.926  66.805  1.00  1.35              
ATOM    294  CG  PHE A  19      46.410  52.805  66.687  1.00  1.35              
ATOM    295  CD1 PHE A  19      46.769  53.358  65.441  1.00  1.35              
ATOM    296  HD1 PHE A  19      46.100  54.035  64.923  1.00  1.35              
ATOM    297  CE1 PHE A  19      48.008  53.021  64.859  1.00  1.35              
ATOM    298  HE1 PHE A  19      48.301  53.452  63.915  1.00  1.35              
ATOM    299  CZ  PHE A  19      48.871  52.122  65.507  1.00  1.35              
ATOM    300  HZ  PHE A  19      49.810  51.829  65.052  1.00  1.35              
ATOM    301  CE2 PHE A  19      48.527  51.598  66.756  1.00  1.35              
ATOM    302  HE2 PHE A  19      49.206  50.927  67.259  1.00  1.35              
ATOM    303  CD2 PHE A  19      47.305  51.952  67.344  1.00  1.35              
ATOM    304  HD2 PHE A  19      47.028  51.547  68.301  1.00  1.35              
ATOM    305  C   PHE A  19      44.572  50.639  68.012  1.00  1.35              
ATOM    306  O   PHE A  19      45.149  49.758  67.376  1.00  1.35              
ATOM    307  N   MET A  20      44.277  50.505  69.309  1.00  1.16              
ATOM    308  H   MET A  20      43.817  51.274  69.769  1.00  1.16              
ATOM    309  CA  MET A  20      44.540  49.286  70.089  1.00  1.16              
ATOM    310  HA  MET A  20      45.618  49.128  70.161  1.00  1.16              
ATOM    311  CB  MET A  20      43.967  49.471  71.504  1.00  1.16              
ATOM    312  HB1 MET A  20      43.800  48.498  71.968  1.00  1.16              
ATOM    313  HB2 MET A  20      43.001  49.976  71.440  1.00  1.16              
ATOM    314  CG  MET A  20      44.903  50.278  72.411  1.00  1.16              
ATOM    315  HG1 MET A  20      45.415  51.022  71.804  1.00  1.16              
ATOM    316  HG2 MET A  20      45.663  49.610  72.817  1.00  1.16              
ATOM    317  SD  MET A  20      44.085  51.149  73.780  1.00  1.16              
ATOM    318  CE  MET A  20      43.264  49.776  74.629  1.00  1.16              
ATOM    319  HE1 MET A  20      42.723  50.158  75.494  1.00  1.16              
ATOM    320  HE2 MET A  20      42.557  49.287  73.958  1.00  1.16              
ATOM    321  HE3 MET A  20      44.009  49.057  74.959  1.00  1.16              
ATOM    322  C   MET A  20      43.949  48.020  69.460  1.00  1.16              
ATOM    323  O   MET A  20      44.660  47.035  69.238  1.00  1.16              
ATOM    324  N   ASP A  21      42.657  48.058  69.134  1.00  1.14              
ATOM    325  H   ASP A  21      42.116  48.892  69.307  1.00  1.14              
ATOM    326  CA  ASP A  21      41.956  46.863  68.677  1.00  1.14              
ATOM    327  HA  ASP A  21      42.491  46.020  69.115  1.00  1.14              
ATOM    328  CB  ASP A  21      40.563  46.742  69.294  1.00  1.14              
ATOM    329  HB1 ASP A  21      39.986  45.987  68.757  1.00  1.14              
ATOM    330  HB2 ASP A  21      40.038  47.698  69.246  1.00  1.14              
ATOM    331  CG  ASP A  21      40.773  46.286  70.744  1.00  1.14              
ATOM    332  OD1 ASP A  21      40.804  47.162  71.635  1.00  1.14              
ATOM    333  OD2 ASP A  21      41.081  45.083  70.934  1.00  1.14              
ATOM    334  C   ASP A  21      42.133  46.555  67.187  1.00  1.14              
ATOM    335  O   ASP A  21      42.157  45.385  66.790  1.00  1.14              
ATOM    336  N   PHE A  22      42.496  47.574  66.400  1.00  1.23              
ATOM    337  H   PHE A  22      42.458  48.513  66.780  1.00  1.23              
ATOM    338  CA  PHE A  22      43.204  47.335  65.144  1.00  1.23              
ATOM    339  HA  PHE A  22      42.563  46.699  64.532  1.00  1.23              
ATOM    340  CB  PHE A  22      43.414  48.657  64.386  1.00  1.23              
ATOM    341  HB1 PHE A  22      43.934  49.350  65.045  1.00  1.23              
ATOM    342  HB2 PHE A  22      42.438  49.086  64.162  1.00  1.23              
ATOM    343  CG  PHE A  22      44.197  48.551  63.081  1.00  1.23              
ATOM    344  CD1 PHE A  22      44.050  47.439  62.226  1.00  1.23              
ATOM    345  HD1 PHE A  22      43.361  46.643  62.471  1.00  1.23              
ATOM    346  CE1 PHE A  22      44.808  47.338  61.048  1.00  1.23              
ATOM    347  HE1 PHE A  22      44.690  46.480  60.405  1.00  1.23              
ATOM    348  CZ  PHE A  22      45.701  48.360  60.696  1.00  1.23              
ATOM    349  HZ  PHE A  22      46.270  48.291  59.780  1.00  1.23              
ATOM    350  CE2 PHE A  22      45.824  49.490  61.522  1.00  1.23              
ATOM    351  HE2 PHE A  22      46.489  50.281  61.238  1.00  1.23              
ATOM    352  CD2 PHE A  22      45.084  49.584  62.715  1.00  1.23              
ATOM    353  HD2 PHE A  22      45.199  50.450  63.344  1.00  1.23              
ATOM    354  C   PHE A  22      44.517  46.569  65.335  1.00  1.23              
ATOM    355  O   PHE A  22      44.726  45.579  64.635  1.00  1.23              
ATOM    356  N   PHE A  23      45.382  46.966  66.282  1.00  1.10              
ATOM    357  H   PHE A  23      45.177  47.795  66.831  1.00  1.10              
ATOM    358  CA  PHE A  23      46.636  46.239  66.510  1.00  1.10              
ATOM    359  HA  PHE A  23      47.190  46.267  65.571  1.00  1.10              
ATOM    360  CB  PHE A  23      47.523  46.895  67.577  1.00  1.10              
ATOM    361  HB1 PHE A  23      47.243  46.544  68.571  1.00  1.10              
ATOM    362  HB2 PHE A  23      47.348  47.972  67.549  1.00  1.10              
ATOM    363  CG  PHE A  23      49.010  46.643  67.359  1.00  1.10              
ATOM    364  CD1 PHE A  23      49.888  47.737  67.368  1.00  1.10              
ATOM    365  HD1 PHE A  23      49.527  48.728  67.577  1.00  1.10              
ATOM    366  CE1 PHE A  23      51.256  47.542  67.139  1.00  1.10              
ATOM    367  HE1 PHE A  23      51.921  48.388  67.189  1.00  1.10              
ATOM    368  CZ  PHE A  23      51.769  46.263  66.866  1.00  1.10              
ATOM    369  HZ  PHE A  23      52.825  46.121  66.678  1.00  1.10              
ATOM    370  CE2 PHE A  23      50.901  45.161  66.868  1.00  1.10              
ATOM    371  HE2 PHE A  23      51.291  44.171  66.671  1.00  1.10              
ATOM    372  CD2 PHE A  23      49.536  45.349  67.139  1.00  1.10              
ATOM    373  HD2 PHE A  23      48.911  44.475  67.177  1.00  1.10              
ATOM    374  C   PHE A  23      46.371  44.764  66.818  1.00  1.10              
ATOM    375  O   PHE A  23      46.854  43.892  66.095  1.00  1.10              
ATOM    376  N   ASN A  24      45.546  44.483  67.829  1.00  1.07              
ATOM    377  H   ASN A  24      45.158  45.248  68.373  1.00  1.07              
ATOM    378  CA  ASN A  24      45.232  43.099  68.194  1.00  1.07              
ATOM    379  HA  ASN A  24      46.135  42.597  68.545  1.00  1.07              
ATOM    380  CB  ASN A  24      44.171  43.104  69.313  1.00  1.07              
ATOM    381  HB1 ASN A  24      43.877  42.075  69.522  1.00  1.07              
ATOM    382  HB2 ASN A  24      43.286  43.634  68.957  1.00  1.07              
ATOM    383  CG  ASN A  24      44.626  43.717  70.618  1.00  1.07              
ATOM    384  OD1 ASN A  24      45.791  43.695  70.988  1.00  1.07              
ATOM    385  ND2 ASN A  24      43.709  44.275  71.375  1.00  1.07              
ATOM    386 1HD2 ASN A  24      42.725  44.370  71.088  1.00  1.07              
ATOM    387 2HD2 ASN A  24      43.998  44.734  72.209  1.00  1.07              
ATOM    388  C   ASN A  24      44.674  42.278  67.020  1.00  1.07              
ATOM    389  O   ASN A  24      45.050  41.122  66.853  1.00  1.07              
ATOM    390  N   SER A  25      43.783  42.866  66.211  1.00  1.02              
ATOM    391  H   SER A  25      43.479  43.814  66.405  1.00  1.02              
ATOM    392  CA  SER A  25      43.143  42.132  65.117  1.00  1.02              
ATOM    393  HA  SER A  25      42.947  41.114  65.455  1.00  1.02              
ATOM    394  CB  SER A  25      41.783  42.763  64.794  1.00  1.02              
ATOM    395  HB1 SER A  25      41.936  43.746  64.345  1.00  1.02              
ATOM    396  HB2 SER A  25      41.206  42.882  65.712  1.00  1.02              
ATOM    397  OG  SER A  25      41.071  41.930  63.898  1.00  1.02              
ATOM    398  HG  SER A  25      41.717  41.590  63.258  1.00  1.02              
ATOM    399  C   SER A  25      43.962  42.021  63.833  1.00  1.02              
ATOM    400  O   SER A  25      43.551  41.286  62.930  1.00  1.02              
ATOM    401  N   VAL A  26      45.089  42.729  63.715  1.00  1.19              
ATOM    402  H   VAL A  26      45.308  43.402  64.443  1.00  1.19              
ATOM    403  CA  VAL A  26      45.990  42.611  62.556  1.00  1.19              
ATOM    404  HA  VAL A  26      45.492  41.979  61.822  1.00  1.19              
ATOM    405  CB  VAL A  26      46.183  43.978  61.883  1.00  1.19              
ATOM    406  HB  VAL A  26      45.245  44.528  61.954  1.00  1.19              
ATOM    407  CG1 VAL A  26      47.275  44.833  62.535  1.00  1.19              
ATOM    408 1HG1 VAL A  26      47.240  45.842  62.122  1.00  1.19              
ATOM    409 2HG1 VAL A  26      47.095  44.895  63.606  1.00  1.19              
ATOM    410 3HG1 VAL A  26      48.257  44.397  62.358  1.00  1.19              
ATOM    411  CG2 VAL A  26      46.458  43.814  60.382  1.00  1.19              
ATOM    412 1HG2 VAL A  26      46.475  44.795  59.911  1.00  1.19              
ATOM    413 2HG2 VAL A  26      47.410  43.308  60.227  1.00  1.19              
ATOM    414 3HG2 VAL A  26      45.661  43.227  59.929  1.00  1.19              
ATOM    415  C   VAL A  26      47.284  41.861  62.880  1.00  1.19              
ATOM    416  O   VAL A  26      47.954  41.418  61.953  1.00  1.19              
ATOM    417  N   ASP A  27      47.593  41.691  64.174  1.00  1.17              
ATOM    418  H   ASP A  27      46.986  42.128  64.855  1.00  1.17              
ATOM    419  CA  ASP A  27      48.749  40.980  64.738  1.00  1.17              
ATOM    420  HA  ASP A  27      48.982  41.528  65.652  1.00  1.17              
ATOM    421  CB  ASP A  27      48.396  39.553  65.203  1.00  1.17              
ATOM    422  HB1 ASP A  27      48.260  38.907  64.333  1.00  1.17              
ATOM    423  HB2 ASP A  27      47.458  39.580  65.759  1.00  1.17              
ATOM    424  CG  ASP A  27      49.495  38.991  66.121  1.00  1.17              
ATOM    425  OD1 ASP A  27      49.922  39.714  67.051  1.00  1.17              
ATOM    426  OD2 ASP A  27      50.030  37.894  65.840  1.00  1.17              
ATOM    427  C   ASP A  27      50.040  41.079  63.907  1.00  1.17              
ATOM    428  O   ASP A  27      50.743  40.100  63.667  1.00  1.17              
ATOM    429  N   ALA A  28      50.362  42.280  63.430  1.00  0.96              
ATOM    430  H   ALA A  28      49.760  43.055  63.653  1.00  0.96              
ATOM    431  CA  ALA A  28      51.558  42.512  62.637  1.00  0.96              
ATOM    432  HA  ALA A  28      51.618  41.733  61.877  1.00  0.96              
ATOM    433  CB  ALA A  28      51.435  43.868  61.930  1.00  0.96              
ATOM    434  HB1 ALA A  28      51.340  44.665  62.668  1.00  0.96              
ATOM    435  HB2 ALA A  28      52.324  44.046  61.325  1.00  0.96              
ATOM    436  HB3 ALA A  28      50.559  43.861  61.283  1.00  0.96              
ATOM    437  C   ALA A  28      52.821  42.444  63.507  1.00  0.96              
ATOM    438  O   ALA A  28      52.879  43.017  64.591  1.00  0.96              
ATOM    439  N   ASP A  29      53.848  41.754  63.010  1.00  0.86              
ATOM    440  H   ASP A  29      53.777  41.330  62.095  1.00  0.86              
ATOM    441  CA  ASP A  29      55.112  41.592  63.724  1.00  0.86              
ATOM    442  HA  ASP A  29      54.892  41.161  64.696  1.00  0.86              
ATOM    443  CB  ASP A  29      56.022  40.604  62.987  1.00  0.86              
ATOM    444  HB1 ASP A  29      56.878  40.376  63.622  1.00  0.86              
ATOM    445  HB2 ASP A  29      56.387  41.071  62.072  1.00  0.86              
ATOM    446  CG  ASP A  29      55.293  39.308  62.655  1.00  0.86              
ATOM    447  OD1 ASP A  29      54.806  38.661  63.617  1.00  0.86              
ATOM    448  OD2 ASP A  29      55.198  39.023  61.438  1.00  0.86              
ATOM    449  C   ASP A  29      55.852  42.901  63.989  1.00  0.86              
ATOM    450  O   ASP A  29      56.592  43.017  64.970  1.00  0.86              
ATOM    451  N   VAL A  30      55.623  43.894  63.133  1.00  0.38              
ATOM    452  H   VAL A  30      55.044  43.690  62.327  1.00  0.38              
ATOM    453  CA  VAL A  30      56.101  45.267  63.310  1.00  0.38              
ATOM    454  HA  VAL A  30      56.360  45.437  64.354  1.00  0.38              
ATOM    455  CB  VAL A  30      57.334  45.522  62.424  1.00  0.38              
ATOM    456  HB  VAL A  30      57.024  45.421  61.387  1.00  0.38              
ATOM    457  CG1 VAL A  30      57.910  46.929  62.594  1.00  0.38              
ATOM    458 1HG1 VAL A  30      58.314  47.062  63.598  1.00  0.38              
ATOM    459 2HG1 VAL A  30      58.686  47.069  61.854  1.00  0.38              
ATOM    460 3HG1 VAL A  30      57.158  47.692  62.401  1.00  0.38              
ATOM    461  CG2 VAL A  30      58.481  44.530  62.673  1.00  0.38              
ATOM    462 1HG2 VAL A  30      59.326  44.770  62.029  1.00  0.38              
ATOM    463 2HG2 VAL A  30      58.787  44.579  63.717  1.00  0.38              
ATOM    464 3HG2 VAL A  30      58.140  43.524  62.445  1.00  0.38              
ATOM    465  C   VAL A  30      55.004  46.240  62.906  1.00  0.38              
ATOM    466  O   VAL A  30      54.319  46.032  61.898  1.00  0.38              
ATOM    467  N   PHE A  31      54.877  47.336  63.648  1.00  0.36              
ATOM    468  H   PHE A  31      55.486  47.450  64.454  1.00  0.36              
ATOM    469  CA  PHE A  31      53.963  48.417  63.320  1.00  0.36              
ATOM    470  HA  PHE A  31      53.716  48.345  62.264  1.00  0.36              
ATOM    471  CB  PHE A  31      52.649  48.190  64.085  1.00  0.36              
ATOM    472  HB1 PHE A  31      52.808  48.451  65.121  1.00  0.36              
ATOM    473  HB2 PHE A  31      52.436  47.120  64.061  1.00  0.36              
ATOM    474  CG  PHE A  31      51.382  48.885  63.603  1.00  0.36              
ATOM    475  CD1 PHE A  31      50.133  48.293  63.889  1.00  0.36              
ATOM    476  HD1 PHE A  31      50.089  47.355  64.418  1.00  0.36              
ATOM    477  CE1 PHE A  31      48.937  48.933  63.521  1.00  0.36              
ATOM    478  HE1 PHE A  31      47.982  48.482  63.760  1.00  0.36              
ATOM    479  CZ  PHE A  31      48.985  50.177  62.871  1.00  0.36              
ATOM    480  HZ  PHE A  31      48.078  50.703  62.630  1.00  0.36              
ATOM    481  CE2 PHE A  31      50.220  50.761  62.558  1.00  0.36              
ATOM    482  HE2 PHE A  31      50.267  51.721  62.060  1.00  0.36              
ATOM    483  CD2 PHE A  31      51.413  50.118  62.921  1.00  0.36              
ATOM    484  HD2 PHE A  31      52.342  50.603  62.685  1.00  0.36              
ATOM    485  C   PHE A  31      54.652  49.761  63.554  1.00  0.36              
ATOM    486  O   PHE A  31      54.965  50.157  64.669  1.00  0.36              
ATOM    487  N   CYS A  32      54.934  50.449  62.460  1.00  0.29              
ATOM    488  H   CYS A  32      54.661  50.058  61.566  1.00  0.29              
ATOM    489  CA  CYS A  32      55.501  51.779  62.427  1.00  0.29              
ATOM    490  HA  CYS A  32      56.101  51.959  63.318  1.00  0.29              
ATOM    491  CB  CYS A  32      56.385  51.855  61.184  1.00  0.29              
ATOM    492  HB1 CYS A  32      56.856  52.835  61.112  1.00  0.29              
ATOM    493  HB2 CYS A  32      55.766  51.708  60.297  1.00  0.29              
ATOM    494  SG  CYS A  32      57.646  50.545  61.273  1.00  0.29              
ATOM    495  HG  CYS A  32      57.954  50.577  59.970  1.00  0.29              
ATOM    496  C   CYS A  32      54.370  52.797  62.377  1.00  0.29              
ATOM    497  O   CYS A  32      53.453  52.649  61.568  1.00  0.29              
ATOM    498  N   ILE A  33      54.430  53.828  63.213  1.00  0.41              
ATOM    499  H   ILE A  33      55.206  53.916  63.861  1.00  0.41              
ATOM    500  CA  ILE A  33      53.489  54.939  63.107  1.00  0.41              
ATOM    501  HA  ILE A  33      52.933  54.843  62.182  1.00  0.41              
ATOM    502  CB  ILE A  33      52.434  54.981  64.229  1.00  0.41              
ATOM    503  HB  ILE A  33      51.897  55.927  64.148  1.00  0.41              
ATOM    504  CG2 ILE A  33      51.417  53.860  64.019  1.00  0.41              
ATOM    505 1HG2 ILE A  33      50.612  53.967  64.736  1.00  0.41              
ATOM    506 2HG2 ILE A  33      50.992  53.935  63.019  1.00  0.41              
ATOM    507 3HG2 ILE A  33      51.887  52.884  64.140  1.00  0.41              
ATOM    508  CG1 ILE A  33      53.051  54.905  65.633  1.00  0.41              
ATOM    509 1HG1 ILE A  33      53.931  55.545  65.678  1.00  0.41              
ATOM    510 2HG1 ILE A  33      53.357  53.875  65.801  1.00  0.41              
ATOM    511  CD1 ILE A  33      52.093  55.337  66.751  1.00  0.41              
ATOM    512  HD1 ILE A  33      52.607  55.260  67.708  1.00  0.41              
ATOM    513  HD2 ILE A  33      51.778  56.366  66.587  1.00  0.41              
ATOM    514  HD3 ILE A  33      51.218  54.693  66.784  1.00  0.41              
ATOM    515  C   ILE A  33      54.191  56.273  62.994  1.00  0.41              
ATOM    516  O   ILE A  33      55.301  56.451  63.505  1.00  0.41              
ATOM    517  N   GLN A  34      53.498  57.198  62.338  1.00  0.43              
ATOM    518  H   GLN A  34      52.588  56.944  61.956  1.00  0.43              
ATOM    519  CA  GLN A  34      54.038  58.499  61.979  1.00  0.43              
ATOM    520  HA  GLN A  34      54.975  58.680  62.502  1.00  0.43              
ATOM    521  CB  GLN A  34      54.282  58.555  60.465  1.00  0.43              
ATOM    522  HB1 GLN A  34      54.588  59.569  60.212  1.00  0.43              
ATOM    523  HB2 GLN A  34      53.377  58.361  59.909  1.00  0.43              
ATOM    524  CG  GLN A  34      55.372  57.616  59.956  1.00  0.43              
ATOM    525  HG1 GLN A  34      56.137  57.528  60.726  1.00  0.43              
ATOM    526  HG2 GLN A  34      55.776  58.090  59.064  1.00  0.43              
ATOM    527  CD  GLN A  34      54.942  56.232  59.498  1.00  0.43              
ATOM    528  OE1 GLN A  34      54.118  56.063  58.620  1.00  0.43              
ATOM    529  NE2 GLN A  34      55.587  55.186  59.957  1.00  0.43              
ATOM    530 1HE2 GLN A  34      56.414  55.314  60.536  1.00  0.43              
ATOM    531 2HE2 GLN A  34      55.356  54.310  59.515  1.00  0.43              
ATOM    532  C   GLN A  34      53.066  59.616  62.341  1.00  0.43              
ATOM    533  O   GLN A  34      51.868  59.421  62.481  1.00  0.43              
ATOM    534  N   GLU A  35      53.609  60.814  62.512  1.00  0.66              
ATOM    535  H   GLU A  35      54.609  60.901  62.399  1.00  0.66              
ATOM    536  CA  GLU A  35      52.861  61.904  63.180  1.00  0.66              
ATOM    537  HA  GLU A  35      53.631  62.608  63.490  1.00  0.66              
ATOM    538  CB  GLU A  35      51.963  62.650  62.165  1.00  0.66              
ATOM    539  HB1 GLU A  35      51.132  62.000  61.919  1.00  0.66              
ATOM    540  HB2 GLU A  35      52.527  62.802  61.252  1.00  0.66              
ATOM    541  CG  GLU A  35      51.370  64.004  62.606  1.00  0.66              
ATOM    542  HG1 GLU A  35      50.465  63.808  63.183  1.00  0.66              
ATOM    543  HG2 GLU A  35      51.056  64.553  61.716  1.00  0.66              
ATOM    544  CD  GLU A  35      52.309  64.865  63.456  1.00  0.66              
ATOM    545  OE1 GLU A  35      52.721  65.970  63.033  1.00  0.66              
ATOM    546  OE2 GLU A  35      52.594  64.452  64.604  1.00  0.66              
ATOM    547  C   GLU A  35      52.118  61.509  64.474  1.00  0.66              
ATOM    548  O   GLU A  35      50.914  61.725  64.651  1.00  0.66              
ATOM    549  N   SER A  36      52.862  60.945  65.432  1.00  0.75              
ATOM    550  H   SER A  36      53.846  60.777  65.250  1.00  0.75              
ATOM    551  CA  SER A  36      52.328  60.663  66.772  1.00  0.75              
ATOM    552  HA  SER A  36      51.529  59.933  66.661  1.00  0.75              
ATOM    553  CB  SER A  36      53.424  60.038  67.646  1.00  0.75              
ATOM    554  HB1 SER A  36      53.899  59.212  67.113  1.00  0.75              
ATOM    555  HB2 SER A  36      52.968  59.646  68.556  1.00  0.75              
ATOM    556  OG  SER A  36      54.398  61.006  67.999  1.00  0.75              
ATOM    557  HG  SER A  36      54.901  60.679  68.758  1.00  0.75              
ATOM    558  C   SER A  36      51.757  61.888  67.497  1.00  0.75              
ATOM    559  O   SER A  36      50.951  61.706  68.412  1.00  0.75              
ATOM    560  N   LYS A  37      52.176  63.109  67.133  1.00  0.78              
ATOM    561  H   LYS A  37      52.621  63.158  66.219  1.00  0.78              
ATOM    562  CA  LYS A  37      52.148  64.388  67.872  1.00  0.78              
ATOM    563  HA  LYS A  37      52.824  65.055  67.333  1.00  0.78              
ATOM    564  CB  LYS A  37      50.739  65.019  67.801  1.00  0.78              
ATOM    565  HB1 LYS A  37      50.719  65.907  68.433  1.00  0.78              
ATOM    566  HB2 LYS A  37      50.003  64.311  68.184  1.00  0.78              
ATOM    567  CG  LYS A  37      50.358  65.441  66.378  1.00  0.78              
ATOM    568  HG1 LYS A  37      50.291  64.549  65.755  1.00  0.78              
ATOM    569  HG2 LYS A  37      51.131  66.104  65.986  1.00  0.78              
ATOM    570  CD  LYS A  37      49.016  66.188  66.316  1.00  0.78              
ATOM    571  HD1 LYS A  37      49.069  67.061  66.965  1.00  0.78              
ATOM    572  HD2 LYS A  37      48.220  65.536  66.675  1.00  0.78              
ATOM    573  CE  LYS A  37      48.701  66.655  64.890  1.00  0.78              
ATOM    574  HE1 LYS A  37      49.509  67.299  64.530  1.00  0.78              
ATOM    575  HE2 LYS A  37      47.776  67.240  64.895  1.00  0.78              
ATOM    576  NZ  LYS A  37      48.544  65.512  63.967  1.00  0.78              
ATOM    577  HZ1 LYS A  37      47.769  64.908  64.236  1.00  0.78              
ATOM    578  HZ2 LYS A  37      48.299  65.798  63.017  1.00  0.78              
ATOM    579  HZ3 LYS A  37      49.387  64.960  63.901  1.00  0.78              
ATOM    580  C   LYS A  37      52.669  64.416  69.320  1.00  0.78              
ATOM    581  O   LYS A  37      53.003  65.495  69.817  1.00  0.78              
ATOM    582  N   MET A  38      52.672  63.297  70.032  1.00  0.86              
ATOM    583  H   MET A  38      52.371  62.458  69.559  1.00  0.86              
ATOM    584  CA  MET A  38      52.790  63.266  71.495  1.00  0.86              
ATOM    585  HA  MET A  38      52.334  64.164  71.909  1.00  0.86              
ATOM    586  CB  MET A  38      52.006  62.048  72.026  1.00  0.86              
ATOM    587  HB1 MET A  38      52.157  61.972  73.102  1.00  0.86              
ATOM    588  HB2 MET A  38      52.430  61.151  71.574  1.00  0.86              
ATOM    589  CG  MET A  38      50.490  62.048  71.756  1.00  0.86              
ATOM    590  HG1 MET A  38      50.134  61.043  71.988  1.00  0.86              
ATOM    591  HG2 MET A  38      50.305  62.212  70.696  1.00  0.86              
ATOM    592  SD  MET A  38      49.461  63.204  72.711  1.00  0.86              
ATOM    593  CE  MET A  38      49.470  64.668  71.638  1.00  0.86              
ATOM    594  HE1 MET A  38      50.480  65.051  71.528  1.00  0.86              
ATOM    595  HE2 MET A  38      49.069  64.409  70.659  1.00  0.86              
ATOM    596  HE3 MET A  38      48.851  65.443  72.084  1.00  0.86              
ATOM    597  C   MET A  38      54.215  63.192  72.037  1.00  0.86              
ATOM    598  O   MET A  38      55.036  62.429  71.527  1.00  0.86              
ATOM    599  N   GLN A  39      54.447  63.931  73.131  1.00  1.04              
ATOM    600  H   GLN A  39      53.677  64.477  73.497  1.00  1.04              
ATOM    601  CA  GLN A  39      55.645  63.830  73.978  1.00  1.04              
ATOM    602  HA  GLN A  39      56.455  63.475  73.340  1.00  1.04              
ATOM    603  CB  GLN A  39      56.077  65.217  74.473  1.00  1.04              
ATOM    604  HB1 GLN A  39      56.651  65.123  75.395  1.00  1.04              
ATOM    605  HB2 GLN A  39      55.184  65.804  74.658  1.00  1.04              
ATOM    606  CG  GLN A  39      56.954  65.929  73.419  1.00  1.04              
ATOM    607  HG1 GLN A  39      56.383  66.040  72.499  1.00  1.04              
ATOM    608  HG2 GLN A  39      57.831  65.315  73.218  1.00  1.04              
ATOM    609  CD  GLN A  39      57.449  67.309  73.823  1.00  1.04              
ATOM    610  OE1 GLN A  39      57.055  67.838  74.858  1.00  1.04              
ATOM    611  NE2 GLN A  39      58.261  67.964  73.020  1.00  1.04              
ATOM    612 1HE2 GLN A  39      58.604  67.531  72.167  1.00  1.04              
ATOM    613 2HE2 GLN A  39      58.622  68.856  73.313  1.00  1.04              
ATOM    614  C   GLN A  39      55.536  62.744  75.049  1.00  1.04              
ATOM    615  O   GLN A  39      54.482  62.145  75.249  1.00  1.04              
ATOM    616  N   GLN A  40      56.684  62.421  75.639  1.00  1.55              
ATOM    617  H   GLN A  40      57.475  63.018  75.425  1.00  1.55              
ATOM    618  CA  GLN A  40      57.010  61.140  76.271  1.00  1.55              
ATOM    619  HA  GLN A  40      56.695  60.342  75.595  1.00  1.55              
ATOM    620  CB  GLN A  40      58.544  61.059  76.423  1.00  1.55              
ATOM    621  HB1 GLN A  40      58.786  60.141  76.956  1.00  1.55              
ATOM    622  HB2 GLN A  40      58.906  61.887  77.036  1.00  1.55              
ATOM    623  CG  GLN A  40      59.324  61.019  75.085  1.00  1.55              
ATOM    624  HG1 GLN A  40      58.748  60.469  74.342  1.00  1.55              
ATOM    625  HG2 GLN A  40      60.242  60.461  75.262  1.00  1.55              
ATOM    626  CD  GLN A  40      59.721  62.379  74.501  1.00  1.55              
ATOM    627  OE1 GLN A  40      59.155  63.417  74.793  1.00  1.55              
ATOM    628  NE2 GLN A  40      60.717  62.437  73.639  1.00  1.55              
ATOM    629 1HE2 GLN A  40      61.234  61.625  73.359  1.00  1.55              
ATOM    630 2HE2 GLN A  40      60.975  63.361  73.331  1.00  1.55              
ATOM    631  C   GLN A  40      56.289  60.855  77.605  1.00  1.55              
ATOM    632  O   GLN A  40      56.496  59.796  78.201  1.00  1.55              
ATOM    633  N   GLU A  41      55.437  61.762  78.078  1.00  1.70              
ATOM    634  H   GLU A  41      55.363  62.659  77.599  1.00  1.70              
ATOM    635  CA  GLU A  41      54.545  61.535  79.221  1.00  1.70              
ATOM    636  HA  GLU A  41      54.801  60.592  79.706  1.00  1.70              
ATOM    637  CB  GLU A  41      54.766  62.663  80.253  1.00  1.70              
ATOM    638  HB1 GLU A  41      55.835  62.856  80.360  1.00  1.70              
ATOM    639  HB2 GLU A  41      54.417  62.279  81.213  1.00  1.70              
ATOM    640  CG  GLU A  41      54.030  64.003  80.019  1.00  1.70              
ATOM    641  HG1 GLU A  41      54.093  64.558  80.958  1.00  1.70              
ATOM    642  HG2 GLU A  41      52.966  63.823  79.852  1.00  1.70              
ATOM    643  CD  GLU A  41      54.572  64.906  78.897  1.00  1.70              
ATOM    644  OE1 GLU A  41      54.798  66.108  79.162  1.00  1.70              
ATOM    645  OE2 GLU A  41      54.674  64.499  77.712  1.00  1.70              
ATOM    646  C   GLU A  41      53.059  61.447  78.826  1.00  1.70              
ATOM    647  O   GLU A  41      52.203  61.021  79.600  1.00  1.70              
ATOM    648  N   GLN A  42      52.745  61.899  77.615  1.00  1.40              
ATOM    649  H   GLN A  42      53.525  62.148  77.016  1.00  1.40              
ATOM    650  CA  GLN A  42      51.440  62.405  77.211  1.00  1.40              
ATOM    651  HA  GLN A  42      50.988  62.889  78.078  1.00  1.40              
ATOM    652  CB  GLN A  42      51.700  63.476  76.127  1.00  1.40              
ATOM    653  HB1 GLN A  42      51.824  62.985  75.163  1.00  1.40              
ATOM    654  HB2 GLN A  42      52.637  63.979  76.352  1.00  1.40              
ATOM    655  CG  GLN A  42      50.640  64.580  76.002  1.00  1.40              
ATOM    656  HG1 GLN A  42      50.466  65.007  76.989  1.00  1.40              
ATOM    657  HG2 GLN A  42      49.705  64.157  75.640  1.00  1.40              
ATOM    658  CD  GLN A  42      51.084  65.703  75.057  1.00  1.40              
ATOM    659  OE1 GLN A  42      51.963  65.563  74.217  1.00  1.40              
ATOM    660  NE2 GLN A  42      50.504  66.885  75.139  1.00  1.40              
ATOM    661 1HE2 GLN A  42      49.761  67.051  75.796  1.00  1.40              
ATOM    662 2HE2 GLN A  42      50.806  67.573  74.474  1.00  1.40              
ATOM    663  C   GLN A  42      50.473  61.330  76.719  1.00  1.40              
ATOM    664  O   GLN A  42      49.283  61.610  76.528  1.00  1.40              
ATOM    665  N   ASN A  43      50.949  60.098  76.506  1.00  1.97              
ATOM    666  H   ASN A  43      51.939  59.942  76.672  1.00  1.97              
ATOM    667  CA  ASN A  43      50.117  58.966  76.107  1.00  1.97              
ATOM    668  HA  ASN A  43      49.175  59.048  76.653  1.00  1.97              
ATOM    669  CB  ASN A  43      49.793  59.075  74.597  1.00  1.97              
ATOM    670  HB1 ASN A  43      50.561  58.570  74.010  1.00  1.97              
ATOM    671  HB2 ASN A  43      49.784  60.119  74.290  1.00  1.97              
ATOM    672  CG  ASN A  43      48.431  58.498  74.252  1.00  1.97              
ATOM    673  OD1 ASN A  43      47.499  59.208  73.905  1.00  1.97              
ATOM    674  ND2 ASN A  43      48.236  57.206  74.373  1.00  1.97              
ATOM    675 1HD2 ASN A  43      48.962  56.572  74.686  1.00  1.97              
ATOM    676 2HD2 ASN A  43      47.332  56.843  74.142  1.00  1.97              
ATOM    677  C   ASN A  43      50.733  57.618  76.477  1.00  1.97              
ATOM    678  O   ASN A  43      51.713  57.197  75.868  1.00  1.97              
ATOM    679  N   THR A  44      50.121  56.906  77.428  1.00  1.70              
ATOM    680  H   THR A  44      49.321  57.296  77.894  1.00  1.70              
ATOM    681  CA  THR A  44      50.410  55.480  77.629  1.00  1.70              
ATOM    682  HA  THR A  44      51.490  55.386  77.744  1.00  1.70              
ATOM    683  CB  THR A  44      49.795  54.924  78.922  1.00  1.70              
ATOM    684  HB  THR A  44      50.128  55.546  79.752  1.00  1.70              
ATOM    685  CG2 THR A  44      48.266  54.861  78.962  1.00  1.70              
ATOM    686 1HG2 THR A  44      47.848  55.840  78.732  1.00  1.70              
ATOM    687 2HG2 THR A  44      47.900  54.133  78.237  1.00  1.70              
ATOM    688 3HG2 THR A  44      47.937  54.560  79.955  1.00  1.70              
ATOM    689  OG1 THR A  44      50.298  53.626  79.120  1.00  1.70              
ATOM    690  HG1 THR A  44      49.935  53.275  79.935  1.00  1.70              
ATOM    691  C   THR A  44      50.016  54.691  76.392  1.00  1.70              
ATOM    692  O   THR A  44      48.892  54.823  75.898  1.00  1.70              
ATOM    693  N   PHE A  45      50.952  53.905  75.867  1.00  1.12              
ATOM    694  H   PHE A  45      51.882  53.898  76.261  1.00  1.12              
ATOM    695  CA  PHE A  45      50.649  52.901  74.858  1.00  1.12              
ATOM    696  HA  PHE A  45      49.629  52.586  75.071  1.00  1.12              
ATOM    697  CB  PHE A  45      50.653  53.492  73.441  1.00  1.12              
ATOM    698  HB1 PHE A  45      51.688  53.626  73.124  1.00  1.12              
ATOM    699  HB2 PHE A  45      50.187  54.477  73.471  1.00  1.12              
ATOM    700  CG  PHE A  45      49.911  52.675  72.393  1.00  1.12              
ATOM    701  CD1 PHE A  45      49.161  51.518  72.709  1.00  1.12              
ATOM    702  HD1 PHE A  45      49.074  51.146  73.724  1.00  1.12              
ATOM    703  CE1 PHE A  45      48.534  50.779  71.697  1.00  1.12              
ATOM    704  HE1 PHE A  45      47.994  49.876  71.944  1.00  1.12              
ATOM    705  CZ  PHE A  45      48.675  51.168  70.361  1.00  1.12              
ATOM    706  HZ  PHE A  45      48.270  50.530  69.592  1.00  1.12              
ATOM    707  CE2 PHE A  45      49.380  52.340  70.040  1.00  1.12              
ATOM    708  HE2 PHE A  45      49.490  52.646  69.006  1.00  1.12              
ATOM    709  CD2 PHE A  45      49.988  53.094  71.056  1.00  1.12              
ATOM    710  HD2 PHE A  45      50.553  53.977  70.809  1.00  1.12              
ATOM    711  C   PHE A  45      51.508  51.635  75.031  1.00  1.12              
ATOM    712  O   PHE A  45      51.922  50.995  74.065  1.00  1.12              
ATOM    713  N   GLU A  46      51.721  51.231  76.292  1.00  1.25              
ATOM    714  H   GLU A  46      51.353  51.797  77.040  1.00  1.25              
ATOM    715  CA  GLU A  46      51.953  49.812  76.585  1.00  1.25              
ATOM    716  HA  GLU A  46      52.903  49.513  76.142  1.00  1.25              
ATOM    717  CB  GLU A  46      52.043  49.553  78.111  1.00  1.25              
ATOM    718  HB1 GLU A  46      51.567  50.385  78.634  1.00  1.25              
ATOM    719  HB2 GLU A  46      53.096  49.576  78.392  1.00  1.25              
ATOM    720  CG  GLU A  46      51.414  48.257  78.681  1.00  1.25              
ATOM    721  HG1 GLU A  46      50.329  48.381  78.685  1.00  1.25              
ATOM    722  HG2 GLU A  46      51.725  48.156  79.723  1.00  1.25              
ATOM    723  CD  GLU A  46      51.759  46.954  77.933  1.00  1.25              
ATOM    724  OE1 GLU A  46      52.847  46.874  77.327  1.00  1.25              
ATOM    725  OE2 GLU A  46      50.892  46.055  77.855  1.00  1.25              
ATOM    726  C   GLU A  46      50.859  48.979  75.909  1.00  1.25              
ATOM    727  O   GLU A  46      49.669  49.267  76.107  1.00  1.25              
ATOM    728  N   PHE A  47      51.248  47.969  75.123  1.00  1.16              
ATOM    729  H   PHE A  47      52.235  47.755  75.076  1.00  1.16              
ATOM    730  CA  PHE A  47      50.275  47.026  74.594  1.00  1.16              
ATOM    731  HA  PHE A  47      49.621  46.856  75.449  1.00  1.16              
ATOM    732  CB  PHE A  47      49.396  47.670  73.505  1.00  1.16              
ATOM    733  HB1 PHE A  47      49.789  47.401  72.534  1.00  1.16              
ATOM    734  HB2 PHE A  47      49.445  48.755  73.572  1.00  1.16              
ATOM    735  CG  PHE A  47      47.925  47.286  73.550  1.00  1.16              
ATOM    736  CD1 PHE A  47      47.197  47.360  74.756  1.00  1.16              
ATOM    737  HD1 PHE A  47      47.676  47.702  75.664  1.00  1.16              
ATOM    738  CE1 PHE A  47      45.832  47.025  74.785  1.00  1.16              
ATOM    739  HE1 PHE A  47      45.284  47.095  75.717  1.00  1.16              
ATOM    740  CZ  PHE A  47      45.177  46.645  73.603  1.00  1.16              
ATOM    741  HZ  PHE A  47      44.114  46.431  73.619  1.00  1.16              
ATOM    742  CE2 PHE A  47      45.894  46.597  72.397  1.00  1.16              
ATOM    743  HE2 PHE A  47      45.388  46.342  71.480  1.00  1.16              
ATOM    744  CD2 PHE A  47      47.262  46.913  72.368  1.00  1.16              
ATOM    745  HD2 PHE A  47      47.800  46.900  71.430  1.00  1.16              
ATOM    746  C   PHE A  47      50.723  45.605  74.260  1.00  1.16              
ATOM    747  O   PHE A  47      50.462  45.086  73.172  1.00  1.16              
ATOM    748  N   LYS A  48      51.204  44.906  75.290  1.00  1.60              
ATOM    749  H   LYS A  48      51.369  45.442  76.150  1.00  1.60              
ATOM    750  CA  LYS A  48      51.094  43.448  75.461  1.00  1.60              
ATOM    751  HA  LYS A  48      51.918  43.199  76.133  1.00  1.60              
ATOM    752  CB  LYS A  48      49.836  43.099  76.295  1.00  1.60              
ATOM    753  HB1 LYS A  48      50.010  43.515  77.289  1.00  1.60              
ATOM    754  HB2 LYS A  48      49.777  42.018  76.424  1.00  1.60              
ATOM    755  CG  LYS A  48      48.468  43.644  75.834  1.00  1.60              
ATOM    756  HG1 LYS A  48      48.570  44.622  75.372  1.00  1.60              
ATOM    757  HG2 LYS A  48      47.864  43.806  76.728  1.00  1.60              
ATOM    758  CD  LYS A  48      47.664  42.704  74.919  1.00  1.60              
ATOM    759  HD1 LYS A  48      46.822  42.318  75.495  1.00  1.60              
ATOM    760  HD2 LYS A  48      48.259  41.843  74.619  1.00  1.60              
ATOM    761  CE  LYS A  48      47.105  43.414  73.681  1.00  1.60              
ATOM    762  HE1 LYS A  48      46.630  44.354  73.978  1.00  1.60              
ATOM    763  HE2 LYS A  48      46.335  42.773  73.243  1.00  1.60              
ATOM    764  NZ  LYS A  48      48.138  43.670  72.650  1.00  1.60              
ATOM    765  HZ1 LYS A  48      47.681  43.886  71.769  1.00  1.60              
ATOM    766  HZ2 LYS A  48      48.757  44.436  72.905  1.00  1.60              
ATOM    767  HZ3 LYS A  48      48.762  42.875  72.547  1.00  1.60              
ATOM    768  C   LYS A  48      51.345  42.584  74.225  1.00  1.60              
ATOM    769  O   LYS A  48      50.429  42.185  73.498  1.00  1.60              
ATOM    770  N   GLY A  49      52.628  42.299  74.025  1.00  1.52              
ATOM    771  H   GLY A  49      53.285  42.681  74.688  1.00  1.52              
ATOM    772  CA  GLY A  49      53.153  41.478  72.933  1.00  1.52              
ATOM    773  HA1 GLY A  49      52.332  41.074  72.338  1.00  1.52              
ATOM    774  HA2 GLY A  49      53.711  40.642  73.355  1.00  1.52              
ATOM    775  C   GLY A  49      54.078  42.230  71.992  1.00  1.52              
ATOM    776  O   GLY A  49      54.617  41.622  71.072  1.00  1.52              
ATOM    777  N   TYR A  50      54.303  43.522  72.228  1.00  1.11              
ATOM    778  H   TYR A  50      53.835  43.999  72.985  1.00  1.11              
ATOM    779  CA  TYR A  50      55.321  44.273  71.520  1.00  1.11              
ATOM    780  HA  TYR A  50      56.038  43.563  71.104  1.00  1.11              
ATOM    781  CB  TYR A  50      54.730  45.026  70.325  1.00  1.11              
ATOM    782  HB1 TYR A  50      54.414  44.283  69.593  1.00  1.11              
ATOM    783  HB2 TYR A  50      55.526  45.602  69.856  1.00  1.11              
ATOM    784  CG  TYR A  50      53.576  45.965  70.603  1.00  1.11              
ATOM    785  CD1 TYR A  50      52.296  45.641  70.114  1.00  1.11              
ATOM    786  HD1 TYR A  50      52.111  44.690  69.634  1.00  1.11              
ATOM    787  CE1 TYR A  50      51.266  46.595  70.171  1.00  1.11              
ATOM    788  HE1 TYR A  50      50.295  46.385  69.757  1.00  1.11              
ATOM    789  CZ  TYR A  50      51.522  47.877  70.692  1.00  1.11              
ATOM    790  OH  TYR A  50      50.564  48.830  70.590  1.00  1.11              
ATOM    791  HH  TYR A  50      50.844  49.658  70.997  1.00  1.11              
ATOM    792  CE2 TYR A  50      52.763  48.158  71.296  1.00  1.11              
ATOM    793  HE2 TYR A  50      52.937  49.127  71.744  1.00  1.11              
ATOM    794  CD2 TYR A  50      53.795  47.203  71.238  1.00  1.11              
ATOM    795  HD2 TYR A  50      54.770  47.453  71.634  1.00  1.11              
ATOM    796  C   TYR A  50      56.148  45.162  72.444  1.00  1.11              
ATOM    797  O   TYR A  50      55.675  45.637  73.471  1.00  1.11              
ATOM    798  N   PHE A  51      57.399  45.367  72.043  1.00  1.03              
ATOM    799  H   PHE A  51      57.706  44.884  71.209  1.00  1.03              
ATOM    800  CA  PHE A  51      58.227  46.489  72.458  1.00  1.03              
ATOM    801  HA  PHE A  51      58.163  46.609  73.541  1.00  1.03              
ATOM    802  CB  PHE A  51      59.684  46.209  72.063  1.00  1.03              
ATOM    803  HB1 PHE A  51      60.260  47.107  72.282  1.00  1.03              
ATOM    804  HB2 PHE A  51      59.737  46.038  70.988  1.00  1.03              
ATOM    805  CG  PHE A  51      60.333  45.043  72.782  1.00  1.03              
ATOM    806  CD1 PHE A  51      60.067  43.713  72.391  1.00  1.03              
ATOM    807  HD1 PHE A  51      59.403  43.506  71.566  1.00  1.03              
ATOM    808  CE1 PHE A  51      60.663  42.641  73.076  1.00  1.03              
ATOM    809  HE1 PHE A  51      60.466  41.623  72.769  1.00  1.03              
ATOM    810  CZ  PHE A  51      61.543  42.895  74.141  1.00  1.03              
ATOM    811  HZ  PHE A  51      62.047  42.078  74.644  1.00  1.03              
ATOM    812  CE2 PHE A  51      61.830  44.218  74.517  1.00  1.03              
ATOM    813  HE2 PHE A  51      62.549  44.405  75.305  1.00  1.03              
ATOM    814  CD2 PHE A  51      61.224  45.290  73.842  1.00  1.03              
ATOM    815  HD2 PHE A  51      61.457  46.303  74.137  1.00  1.03              
ATOM    816  C   PHE A  51      57.734  47.766  71.786  1.00  1.03              
ATOM    817  O   PHE A  51      57.179  47.687  70.693  1.00  1.03              
ATOM    818  N   ASP A  52      57.976  48.925  72.400  1.00  0.75              
ATOM    819  H   ASP A  52      58.485  48.931  73.271  1.00  0.75              
ATOM    820  CA  ASP A  52      57.623  50.241  71.855  1.00  0.75              
ATOM    821  HA  ASP A  52      57.374  50.135  70.798  1.00  0.75              
ATOM    822  CB  ASP A  52      56.378  50.820  72.558  1.00  0.75              
ATOM    823  HB1 ASP A  52      56.604  50.956  73.617  1.00  0.75              
ATOM    824  HB2 ASP A  52      55.562  50.100  72.477  1.00  0.75              
ATOM    825  CG  ASP A  52      55.901  52.164  71.971  1.00  0.75              
ATOM    826  OD1 ASP A  52      56.337  52.526  70.853  1.00  0.75              
ATOM    827  OD2 ASP A  52      55.079  52.836  72.635  1.00  0.75              
ATOM    828  C   ASP A  52      58.820  51.203  71.950  1.00  0.75              
ATOM    829  O   ASP A  52      59.535  51.240  72.955  1.00  0.75              
ATOM    830  N   PHE A  53      59.050  51.958  70.874  1.00  0.55              
ATOM    831  H   PHE A  53      58.364  51.891  70.130  1.00  0.55              
ATOM    832  CA  PHE A  53      60.210  52.810  70.668  1.00  0.55              
ATOM    833  HA  PHE A  53      60.653  53.035  71.638  1.00  0.55              
ATOM    834  CB  PHE A  53      61.279  52.061  69.849  1.00  0.55              
ATOM    835  HB1 PHE A  53      62.114  52.741  69.671  1.00  0.55              
ATOM    836  HB2 PHE A  53      60.860  51.807  68.874  1.00  0.55              
ATOM    837  CG  PHE A  53      61.829  50.803  70.496  1.00  0.55              
ATOM    838  CD1 PHE A  53      62.706  50.895  71.596  1.00  0.55              
ATOM    839  HD1 PHE A  53      62.972  51.865  71.999  1.00  0.55              
ATOM    840  CE1 PHE A  53      63.217  49.730  72.196  1.00  0.55              
ATOM    841  HE1 PHE A  53      63.879  49.803  73.044  1.00  0.55              
ATOM    842  CZ  PHE A  53      62.852  48.468  71.701  1.00  0.55              
ATOM    843  HZ  PHE A  53      63.239  47.571  72.171  1.00  0.55              
ATOM    844  CE2 PHE A  53      61.975  48.372  70.607  1.00  0.55              
ATOM    845  HE2 PHE A  53      61.678  47.403  70.237  1.00  0.55              
ATOM    846  CD2 PHE A  53      61.465  49.535  70.005  1.00  0.55              
ATOM    847  HD2 PHE A  53      60.783  49.455  69.174  1.00  0.55              
ATOM    848  C   PHE A  53      59.847  54.146  70.014  1.00  0.55              
ATOM    849  O   PHE A  53      59.823  54.289  68.784  1.00  0.55              
ATOM    850  N   TRP A  54      59.569  55.134  70.863  1.00  0.66              
ATOM    851  H   TRP A  54      59.503  54.900  71.842  1.00  0.66              
ATOM    852  CA  TRP A  54      59.275  56.514  70.488  1.00  0.66              
ATOM    853  HA  TRP A  54      58.489  56.514  69.734  1.00  0.66              
ATOM    854  CB  TRP A  54      58.767  57.281  71.719  1.00  0.66              
ATOM    855  HB1 TRP A  54      58.431  58.267  71.397  1.00  0.66              
ATOM    856  HB2 TRP A  54      59.609  57.427  72.396  1.00  0.66              
ATOM    857  CG  TRP A  54      57.655  56.669  72.518  1.00  0.66              
ATOM    858  CD1 TRP A  54      56.734  55.788  72.069  1.00  0.66              
ATOM    859  HD1 TRP A  54      56.695  55.371  71.077  1.00  0.66              
ATOM    860  NE1 TRP A  54      55.901  55.411  73.094  1.00  0.66              
ATOM    861  HE1 TRP A  54      55.308  54.574  73.012  1.00  0.66              
ATOM    862  CE2 TRP A  54      56.222  56.046  74.269  1.00  0.66              
ATOM    863  CZ2 TRP A  54      55.694  55.993  75.565  1.00  0.66              
ATOM    864  HZ2 TRP A  54      54.822  55.391  75.755  1.00  0.66              
ATOM    865  CH2 TRP A  54      56.326  56.713  76.592  1.00  0.66              
ATOM    866  HH2 TRP A  54      55.938  56.679  77.596  1.00  0.66              
ATOM    867  CZ3 TRP A  54      57.485  57.458  76.312  1.00  0.66              
ATOM    868  HZ3 TRP A  54      57.984  57.975  77.123  1.00  0.66              
ATOM    869  CE3 TRP A  54      57.997  57.526  75.002  1.00  0.66              
ATOM    870  HE3 TRP A  54      58.900  58.073  74.798  1.00  0.66              
ATOM    871  CD2 TRP A  54      57.371  56.833  73.943  1.00  0.66              
ATOM    872  C   TRP A  54      60.472  57.286  69.919  1.00  0.66              
ATOM    873  O   TRP A  54      61.608  57.143  70.374  1.00  0.66              
ATOM    874  N   ASN A  55      60.176  58.253  69.059  1.00  0.56              
ATOM    875  H   ASN A  55      59.251  58.253  68.635  1.00  0.56              
ATOM    876  CA  ASN A  55      60.967  59.450  68.838  1.00  0.56              
ATOM    877  HA  ASN A  55      61.638  59.596  69.688  1.00  0.56              
ATOM    878  CB  ASN A  55      61.826  59.286  67.570  1.00  0.56              
ATOM    879  HB1 ASN A  55      61.179  59.202  66.700  1.00  0.56              
ATOM    880  HB2 ASN A  55      62.408  58.376  67.677  1.00  0.56              
ATOM    881  CG  ASN A  55      62.790  60.431  67.353  1.00  0.56              
ATOM    882  OD1 ASN A  55      62.739  61.446  68.027  1.00  0.56              
ATOM    883  ND2 ASN A  55      63.732  60.325  66.447  1.00  0.56              
ATOM    884 1HD2 ASN A  55      63.778  59.525  65.829  1.00  0.56              
ATOM    885 2HD2 ASN A  55      64.339  61.122  66.339  1.00  0.56              
ATOM    886  C   ASN A  55      60.006  60.649  68.790  1.00  0.56              
ATOM    887  O   ASN A  55      58.979  60.598  68.103  1.00  0.56              
ATOM    888  N   CYS A  56      60.297  61.716  69.534  1.00  1.12              
ATOM    889  H   CYS A  56      61.239  61.815  69.892  1.00  1.12              
ATOM    890  CA  CYS A  56      59.415  62.873  69.602  1.00  1.12              
ATOM    891  HA  CYS A  56      58.617  62.750  68.869  1.00  1.12              
ATOM    892  CB  CYS A  56      58.726  63.000  70.957  1.00  1.12              
ATOM    893  HB1 CYS A  56      59.413  63.443  71.675  1.00  1.12              
ATOM    894  HB2 CYS A  56      58.373  62.030  71.308  1.00  1.12              
ATOM    895  SG  CYS A  56      57.324  64.114  70.686  1.00  1.12              
ATOM    896  HG  CYS A  56      56.394  63.161  70.516  1.00  1.12              
ATOM    897  C   CYS A  56      60.133  64.165  69.208  1.00  1.12              
ATOM    898  O   CYS A  56      61.295  64.372  69.546  1.00  1.12              
ATOM    899  N   ALA A  57      59.414  65.045  68.509  1.00  1.46              
ATOM    900  H   ALA A  57      58.439  64.854  68.333  1.00  1.46              
ATOM    901  CA  ALA A  57      59.899  66.374  68.201  1.00  1.46              
ATOM    902  HA  ALA A  57      60.861  66.269  67.695  1.00  1.46              
ATOM    903  CB  ALA A  57      58.927  67.071  67.243  1.00  1.46              
ATOM    904  HB1 ALA A  57      59.346  68.026  66.927  1.00  1.46              
ATOM    905  HB2 ALA A  57      58.752  66.455  66.364  1.00  1.46              
ATOM    906  HB3 ALA A  57      57.982  67.252  67.754  1.00  1.46              
ATOM    907  C   ALA A  57      60.112  67.245  69.442  1.00  1.46              
ATOM    908  O   ALA A  57      59.352  67.198  70.415  1.00  1.46              
ATOM    909  N   ILE A  58      61.108  68.136  69.360  1.00  1.73              
ATOM    910  H   ILE A  58      61.730  68.106  68.559  1.00  1.73              
ATOM    911  CA  ILE A  58      61.346  69.141  70.405  1.00  1.73              
ATOM    912  HA  ILE A  58      61.449  68.624  71.360  1.00  1.73              
ATOM    913  CB  ILE A  58      62.663  69.916  70.141  1.00  1.73              
ATOM    914  HB  ILE A  58      62.570  70.452  69.195  1.00  1.73              
ATOM    915  CG2 ILE A  58      62.916  70.954  71.257  1.00  1.73              
ATOM    916 1HG2 ILE A  58      63.816  71.531  71.048  1.00  1.73              
ATOM    917 2HG2 ILE A  58      62.089  71.659  71.326  1.00  1.73              
ATOM    918 3HG2 ILE A  58      63.031  70.445  72.215  1.00  1.73              
ATOM    919  CG1 ILE A  58      63.861  68.938  70.034  1.00  1.73              
ATOM    920 1HG1 ILE A  58      63.694  68.259  69.199  1.00  1.73              
ATOM    921 2HG1 ILE A  58      63.919  68.338  70.944  1.00  1.73              
ATOM    922  CD1 ILE A  58      65.224  69.604  69.803  1.00  1.73              
ATOM    923  HD1 ILE A  58      65.954  68.845  69.521  1.00  1.73              
ATOM    924  HD2 ILE A  58      65.155  70.342  69.005  1.00  1.73              
ATOM    925  HD3 ILE A  58      65.567  70.088  70.717  1.00  1.73              
ATOM    926  C   ILE A  58      60.140  70.094  70.551  1.00  1.73              
ATOM    927  O   ILE A  58      59.756  70.472  71.656  1.00  1.73              
ATOM    928  N   LYS A  59      59.472  70.423  69.430  1.00  1.42              
ATOM    929  H   LYS A  59      59.767  69.983  68.567  1.00  1.42              
ATOM    930  CA  LYS A  59      58.188  71.133  69.459  1.00  1.42              
ATOM    931  HA  LYS A  59      58.264  71.943  70.189  1.00  1.42              
ATOM    932  CB  LYS A  59      57.827  71.754  68.093  1.00  1.42              
ATOM    933  HB1 LYS A  59      57.681  70.955  67.366  1.00  1.42              
ATOM    934  HB2 LYS A  59      58.640  72.393  67.748  1.00  1.42              
ATOM    935  CG  LYS A  59      56.536  72.598  68.221  1.00  1.42              
ATOM    936  HG1 LYS A  59      56.779  73.557  68.681  1.00  1.42              
ATOM    937  HG2 LYS A  59      55.843  72.090  68.884  1.00  1.42              
ATOM    938  CD  LYS A  59      55.814  72.843  66.890  1.00  1.42              
ATOM    939  HD1 LYS A  59      55.811  71.936  66.292  1.00  1.42              
ATOM    940  HD2 LYS A  59      56.357  73.604  66.327  1.00  1.42              
ATOM    941  CE  LYS A  59      54.361  73.317  67.101  1.00  1.42              
ATOM    942  HE1 LYS A  59      53.943  73.582  66.126  1.00  1.42              
ATOM    943  HE2 LYS A  59      54.386  74.223  67.711  1.00  1.42              
ATOM    944  NZ  LYS A  59      53.491  72.296  67.750  1.00  1.42              
ATOM    945  HZ1 LYS A  59      52.578  72.665  67.975  1.00  1.42              
ATOM    946  HZ2 LYS A  59      53.346  71.475  67.172  1.00  1.42              
ATOM    947  HZ3 LYS A  59      53.885  71.952  68.624  1.00  1.42              
ATOM    948  C   LYS A  59      57.083  70.174  69.923  1.00  1.42              
ATOM    949  O   LYS A  59      56.674  69.293  69.168  1.00  1.42              
ATOM    950  N   LYS A  60      56.518  70.417  71.109  1.00  1.29              
ATOM    951  H   LYS A  60      56.960  71.092  71.714  1.00  1.29              
ATOM    952  CA  LYS A  60      55.343  69.677  71.595  1.00  1.29              
ATOM    953  HA  LYS A  60      55.650  68.629  71.595  1.00  1.29              
ATOM    954  CB  LYS A  60      55.025  70.041  73.065  1.00  1.29              
ATOM    955  HB1 LYS A  60      54.467  70.978  73.104  1.00  1.29              
ATOM    956  HB2 LYS A  60      55.971  70.185  73.590  1.00  1.29              
ATOM    957  CG  LYS A  60      54.242  68.927  73.799  1.00  1.29              
ATOM    958  HG1 LYS A  60      54.729  67.973  73.601  1.00  1.29              
ATOM    959  HG2 LYS A  60      53.231  68.868  73.397  1.00  1.29              
ATOM    960  CD  LYS A  60      54.164  69.138  75.328  1.00  1.29              
ATOM    961  HD1 LYS A  60      53.406  69.895  75.531  1.00  1.29              
ATOM    962  HD2 LYS A  60      55.118  69.516  75.701  1.00  1.29              
ATOM    963  CE  LYS A  60      53.795  67.841  76.080  1.00  1.29              
ATOM    964  HE1 LYS A  60      53.370  67.132  75.366  1.00  1.29              
ATOM    965  HE2 LYS A  60      53.028  68.060  76.827  1.00  1.29              
ATOM    966  NZ  LYS A  60      54.959  67.215  76.760  1.00  1.29              
ATOM    967  HZ1 LYS A  60      55.133  67.596  77.685  1.00  1.29              
ATOM    968  HZ2 LYS A  60      54.776  66.238  77.025  1.00  1.29              
ATOM    969  HZ3 LYS A  60      55.807  67.256  76.203  1.00  1.29              
ATOM    970  C   LYS A  60      54.128  69.762  70.664  1.00  1.29              
ATOM    971  O   LYS A  60      53.848  70.831  70.111  1.00  1.29              
ATOM    972  N   GLY A  61      53.412  68.647  70.476  1.00  1.16              
ATOM    973  H   GLY A  61      53.727  67.786  70.908  1.00  1.16              
ATOM    974  CA  GLY A  61      52.279  68.566  69.542  1.00  1.16              
ATOM    975  HA1 GLY A  61      51.536  69.314  69.818  1.00  1.16              
ATOM    976  HA2 GLY A  61      51.814  67.587  69.610  1.00  1.16              
ATOM    977  C   GLY A  61      52.710  68.820  68.102  1.00  1.16              
ATOM    978  O   GLY A  61      52.207  69.741  67.456  1.00  1.16              
ATOM    979  N   TYR A  62      53.721  68.087  67.649  1.00  0.75              
ATOM    980  H   TYR A  62      54.160  67.419  68.271  1.00  0.75              
ATOM    981  CA  TYR A  62      54.175  68.076  66.265  1.00  0.75              
ATOM    982  HA  TYR A  62      53.307  68.059  65.603  1.00  0.75              
ATOM    983  CB  TYR A  62      55.006  69.332  65.978  1.00  0.75              
ATOM    984  HB1 TYR A  62      55.801  69.396  66.719  1.00  0.75              
ATOM    985  HB2 TYR A  62      54.361  70.199  66.090  1.00  0.75              
ATOM    986  CG  TYR A  62      55.605  69.387  64.591  1.00  0.75              
ATOM    987  CD1 TYR A  62      54.769  69.368  63.459  1.00  0.75              
ATOM    988  HD1 TYR A  62      53.700  69.322  63.573  1.00  0.75              
ATOM    989  CE1 TYR A  62      55.330  69.363  62.171  1.00  0.75              
ATOM    990  HE1 TYR A  62      54.695  69.313  61.295  1.00  0.75              
ATOM    991  CZ  TYR A  62      56.727  69.382  62.009  1.00  0.75              
ATOM    992  OH  TYR A  62      57.263  69.303  60.768  1.00  0.75              
ATOM    993  HH  TYR A  62      58.246  69.207  60.812  1.00  0.75              
ATOM    994  CE2 TYR A  62      57.566  69.416  63.146  1.00  0.75              
ATOM    995  HE2 TYR A  62      58.639  69.413  63.031  1.00  0.75              
ATOM    996  CD2 TYR A  62      57.005  69.418  64.436  1.00  0.75              
ATOM    997  HD2 TYR A  62      57.650  69.401  65.302  1.00  0.75              
ATOM    998  C   TYR A  62      54.999  66.808  65.997  1.00  0.75              
ATOM    999  O   TYR A  62      55.769  66.368  66.844  1.00  0.75              
ATOM   1000  N   SER A  63      54.828  66.241  64.814  1.00  0.76              
ATOM   1001  H   SER A  63      54.019  66.530  64.266  1.00  0.76              
ATOM   1002  CA  SER A  63      55.667  65.279  64.116  1.00  0.76              
ATOM   1003  HA  SER A  63      55.008  64.575  63.616  1.00  0.76              
ATOM   1004  CB  SER A  63      56.381  66.066  63.010  1.00  0.76              
ATOM   1005  HB1 SER A  63      57.030  66.810  63.471  1.00  0.76              
ATOM   1006  HB2 SER A  63      55.637  66.574  62.394  1.00  0.76              
ATOM   1007  OG  SER A  63      57.158  65.221  62.203  1.00  0.76              
ATOM   1008  HG  SER A  63      57.821  64.840  62.792  1.00  0.76              
ATOM   1009  C   SER A  63      56.668  64.434  64.919  1.00  0.76              
ATOM   1010  O   SER A  63      57.888  64.630  64.837  1.00  0.76              
ATOM   1011  N   GLY A  64      56.160  63.391  65.573  1.00  0.49              
ATOM   1012  H   GLY A  64      55.156  63.293  65.597  1.00  0.49              
ATOM   1013  CA  GLY A  64      56.970  62.265  66.047  1.00  0.49              
ATOM   1014  HA1 GLY A  64      56.770  62.102  67.105  1.00  0.49              
ATOM   1015  HA2 GLY A  64      58.034  62.482  65.951  1.00  0.49              
ATOM   1016  C   GLY A  64      56.695  60.960  65.309  1.00  0.49              
ATOM   1017  O   GLY A  64      55.728  60.861  64.553  1.00  0.49              
ATOM   1018  N   VAL A  65      57.499  59.936  65.574  1.00  0.44              
ATOM   1019  H   VAL A  65      58.229  60.070  66.268  1.00  0.44              
ATOM   1020  CA  VAL A  65      57.250  58.567  65.105  1.00  0.44              
ATOM   1021  HA  VAL A  65      56.235  58.505  64.718  1.00  0.44              
ATOM   1022  CB  VAL A  65      58.181  58.122  63.949  1.00  0.44              
ATOM   1023  HB  VAL A  65      57.779  57.192  63.552  1.00  0.44              
ATOM   1024  CG1 VAL A  65      58.202  59.119  62.789  1.00  0.44              
ATOM   1025 1HG1 VAL A  65      58.787  58.707  61.967  1.00  0.44              
ATOM   1026 2HG1 VAL A  65      57.188  59.296  62.437  1.00  0.44              
ATOM   1027 3HG1 VAL A  65      58.638  60.064  63.105  1.00  0.44              
ATOM   1028  CG2 VAL A  65      59.625  57.830  64.366  1.00  0.44              
ATOM   1029 1HG2 VAL A  65      60.204  57.524  63.495  1.00  0.44              
ATOM   1030 2HG2 VAL A  65      60.075  58.712  64.801  1.00  0.44              
ATOM   1031 3HG2 VAL A  65      59.654  57.024  65.097  1.00  0.44              
ATOM   1032  C   VAL A  65      57.325  57.591  66.266  1.00  0.44              
ATOM   1033  O   VAL A  65      57.871  57.921  67.316  1.00  0.44              
ATOM   1034  N   VAL A  66      56.824  56.372  66.089  1.00  0.73              
ATOM   1035  H   VAL A  66      56.318  56.170  65.230  1.00  0.73              
ATOM   1036  CA  VAL A  66      57.205  55.246  66.957  1.00  0.73              
ATOM   1037  HA  VAL A  66      58.201  55.473  67.335  1.00  0.73              
ATOM   1038  CB  VAL A  66      56.310  55.060  68.219  1.00  0.73              
ATOM   1039  HB  VAL A  66      57.000  54.890  69.042  1.00  0.73              
ATOM   1040  CG1 VAL A  66      55.441  56.273  68.611  1.00  0.73              
ATOM   1041 1HG1 VAL A  66      54.865  56.044  69.508  1.00  0.73              
ATOM   1042 2HG1 VAL A  66      56.074  57.128  68.835  1.00  0.73              
ATOM   1043 3HG1 VAL A  66      54.753  56.518  67.804  1.00  0.73              
ATOM   1044  CG2 VAL A  66      55.392  53.835  68.214  1.00  0.73              
ATOM   1045 1HG2 VAL A  66      54.747  53.845  69.093  1.00  0.73              
ATOM   1046 2HG2 VAL A  66      54.787  53.812  67.322  1.00  0.73              
ATOM   1047 3HG2 VAL A  66      55.976  52.921  68.279  1.00  0.73              
ATOM   1048  C   VAL A  66      57.362  53.954  66.157  1.00  0.73              
ATOM   1049  O   VAL A  66      56.729  53.820  65.109  1.00  0.73              
ATOM   1050  N   THR A  67      58.118  52.973  66.663  1.00  0.53              
ATOM   1051  H   THR A  67      58.665  53.157  67.500  1.00  0.53              
ATOM   1052  CA  THR A  67      57.914  51.577  66.227  1.00  0.53              
ATOM   1053  HA  THR A  67      57.073  51.538  65.535  1.00  0.53              
ATOM   1054  CB  THR A  67      59.103  50.931  65.495  1.00  0.53              
ATOM   1055  HB  THR A  67      58.831  49.901  65.264  1.00  0.53              
ATOM   1056  CG2 THR A  67      59.458  51.617  64.193  1.00  0.53              
ATOM   1057 1HG2 THR A  67      60.172  51.010  63.638  1.00  0.53              
ATOM   1058 2HG2 THR A  67      58.556  51.763  63.603  1.00  0.53              
ATOM   1059 3HG2 THR A  67      59.904  52.567  64.421  1.00  0.53              
ATOM   1060  OG1 THR A  67      60.260  50.909  66.295  1.00  0.53              
ATOM   1061  HG1 THR A  67      59.958  50.772  67.204  1.00  0.53              
ATOM   1062  C   THR A  67      57.579  50.646  67.376  1.00  0.53              
ATOM   1063  O   THR A  67      58.343  50.504  68.334  1.00  0.53              
ATOM   1064  N   PHE A  68      56.499  49.913  67.166  1.00  0.43              
ATOM   1065  H   PHE A  68      55.929  50.146  66.360  1.00  0.43              
ATOM   1066  CA  PHE A  68      56.128  48.697  67.856  1.00  0.43              
ATOM   1067  HA  PHE A  68      56.445  48.783  68.886  1.00  0.43              
ATOM   1068  CB  PHE A  68      54.598  48.617  67.811  1.00  0.43              
ATOM   1069  HB1 PHE A  68      54.265  47.824  68.479  1.00  0.43              
ATOM   1070  HB2 PHE A  68      54.302  48.336  66.803  1.00  0.43              
ATOM   1071  CG  PHE A  68      53.876  49.910  68.191  1.00  0.43              
ATOM   1072  CD1 PHE A  68      53.112  50.622  67.240  1.00  0.43              
ATOM   1073  HD1 PHE A  68      53.044  50.281  66.219  1.00  0.43              
ATOM   1074  CE1 PHE A  68      52.413  51.782  67.606  1.00  0.43              
ATOM   1075  HE1 PHE A  68      51.824  52.307  66.872  1.00  0.43              
ATOM   1076  CZ  PHE A  68      52.495  52.257  68.922  1.00  0.43              
ATOM   1077  HZ  PHE A  68      51.988  53.167  69.200  1.00  0.43              
ATOM   1078  CE2 PHE A  68      53.271  51.572  69.869  1.00  0.43              
ATOM   1079  HE2 PHE A  68      53.350  51.956  70.882  1.00  0.43              
ATOM   1080  CD2 PHE A  68      53.976  50.415  69.497  1.00  0.43              
ATOM   1081  HD2 PHE A  68      54.597  49.908  70.224  1.00  0.43              
ATOM   1082  C   PHE A  68      56.782  47.490  67.178  1.00  0.43              
ATOM   1083  O   PHE A  68      56.777  47.405  65.945  1.00  0.43              
ATOM   1084  N   THR A  69      57.320  46.532  67.937  1.00  0.42              
ATOM   1085  H   THR A  69      57.337  46.674  68.944  1.00  0.42              
ATOM   1086  CA  THR A  69      57.838  45.272  67.373  1.00  0.42              
ATOM   1087  HA  THR A  69      57.197  45.009  66.531  1.00  0.42              
ATOM   1088  CB  THR A  69      59.248  45.434  66.781  1.00  0.42              
ATOM   1089  HB  THR A  69      59.164  46.015  65.863  1.00  0.42              
ATOM   1090  CG2 THR A  69      60.252  46.136  67.691  1.00  0.42              
ATOM   1091 1HG2 THR A  69      61.241  46.113  67.236  1.00  0.42              
ATOM   1092 2HG2 THR A  69      59.963  47.177  67.832  1.00  0.42              
ATOM   1093 3HG2 THR A  69      60.293  45.652  68.665  1.00  0.42              
ATOM   1094  OG1 THR A  69      59.769  44.167  66.450  1.00  0.42              
ATOM   1095  HG1 THR A  69      60.356  43.920  67.193  1.00  0.42              
ATOM   1096  C   THR A  69      57.771  44.090  68.336  1.00  0.42              
ATOM   1097  O   THR A  69      58.220  44.176  69.475  1.00  0.42              
ATOM   1098  N   LYS A  70      57.233  42.955  67.874  1.00  0.91              
ATOM   1099  H   LYS A  70      56.875  42.950  66.919  1.00  0.91              
ATOM   1100  CA  LYS A  70      57.151  41.710  68.656  1.00  0.91              
ATOM   1101  HA  LYS A  70      56.628  41.902  69.593  1.00  0.91              
ATOM   1102  CB  LYS A  70      56.377  40.626  67.886  1.00  0.91              
ATOM   1103  HB1 LYS A  70      56.405  39.712  68.483  1.00  0.91              
ATOM   1104  HB2 LYS A  70      56.899  40.429  66.947  1.00  0.91              
ATOM   1105  CG  LYS A  70      54.907  40.936  67.574  1.00  0.91              
ATOM   1106  HG1 LYS A  70      54.847  41.784  66.893  1.00  0.91              
ATOM   1107  HG2 LYS A  70      54.364  41.175  68.487  1.00  0.91              
ATOM   1108  CD  LYS A  70      54.282  39.691  66.921  1.00  0.91              
ATOM   1109  HD1 LYS A  70      54.143  38.914  67.674  1.00  0.91              
ATOM   1110  HD2 LYS A  70      54.970  39.311  66.164  1.00  0.91              
ATOM   1111  CE  LYS A  70      52.944  39.998  66.251  1.00  0.91              
ATOM   1112  HE1 LYS A  70      53.036  40.922  65.677  1.00  0.91              
ATOM   1113  HE2 LYS A  70      52.168  40.156  67.007  1.00  0.91              
ATOM   1114  NZ  LYS A  70      52.549  38.899  65.342  1.00  0.91              
ATOM   1115  HZ1 LYS A  70      51.808  39.222  64.729  1.00  0.91              
ATOM   1116  HZ2 LYS A  70      53.318  38.584  64.747  1.00  0.91              
ATOM   1117  HZ3 LYS A  70      52.080  38.151  65.845  1.00  0.91              
ATOM   1118  C   LYS A  70      58.513  41.123  69.024  1.00  0.91              
ATOM   1119  O   LYS A  70      58.691  40.599  70.119  1.00  0.91              
ATOM   1120  N   LYS A  71      59.482  41.209  68.107  1.00  1.07              
ATOM   1121  H   LYS A  71      59.254  41.718  67.266  1.00  1.07              
ATOM   1122  CA  LYS A  71      60.896  40.930  68.392  1.00  1.07              
ATOM   1123  HA  LYS A  71      60.992  40.118  69.115  1.00  1.07              
ATOM   1124  CB  LYS A  71      61.666  40.601  67.094  1.00  1.07              
ATOM   1125  HB1 LYS A  71      62.725  40.503  67.343  1.00  1.07              
ATOM   1126  HB2 LYS A  71      61.564  41.443  66.407  1.00  1.07              
ATOM   1127  CG  LYS A  71      61.232  39.320  66.362  1.00  1.07              
ATOM   1128  HG1 LYS A  71      60.217  39.448  65.985  1.00  1.07              
ATOM   1129  HG2 LYS A  71      61.230  38.494  67.073  1.00  1.07              
ATOM   1130  CD  LYS A  71      62.172  38.964  65.195  1.00  1.07              
ATOM   1131  HD1 LYS A  71      61.816  38.038  64.739  1.00  1.07              
ATOM   1132  HD2 LYS A  71      63.180  38.792  65.582  1.00  1.07              
ATOM   1133  CE  LYS A  71      62.231  40.055  64.112  1.00  1.07              
ATOM   1134  HE1 LYS A  71      62.606  40.980  64.560  1.00  1.07              
ATOM   1135  HE2 LYS A  71      61.212  40.236  63.758  1.00  1.07              
ATOM   1136  NZ  LYS A  71      63.107  39.670  62.978  1.00  1.07              
ATOM   1137  HZ1 LYS A  71      63.112  40.376  62.257  1.00  1.07              
ATOM   1138  HZ2 LYS A  71      64.078  39.566  63.291  1.00  1.07              
ATOM   1139  HZ3 LYS A  71      62.825  38.793  62.568  1.00  1.07              
ATOM   1140  C   LYS A  71      61.537  42.187  68.961  1.00  1.07              
ATOM   1141  O   LYS A  71      61.311  43.272  68.421  1.00  1.07              
ATOM   1142  N   GLU A  72      62.403  42.043  69.949  1.00  1.23              
ATOM   1143  H   GLU A  72      62.569  41.134  70.343  1.00  1.23              
ATOM   1144  CA  GLU A  72      63.303  43.120  70.346  1.00  1.23              
ATOM   1145  HA  GLU A  72      62.705  44.002  70.574  1.00  1.23              
ATOM   1146  CB  GLU A  72      64.023  42.679  71.632  1.00  1.23              
ATOM   1147  HB1 GLU A  72      64.797  41.946  71.396  1.00  1.23              
ATOM   1148  HB2 GLU A  72      63.293  42.190  72.272  1.00  1.23              
ATOM   1149  CG  GLU A  72      64.645  43.857  72.399  1.00  1.23              
ATOM   1150  HG1 GLU A  72      63.946  44.696  72.363  1.00  1.23              
ATOM   1151  HG2 GLU A  72      65.558  44.163  71.886  1.00  1.23              
ATOM   1152  CD  GLU A  72      64.950  43.541  73.874  1.00  1.23              
ATOM   1153  OE1 GLU A  72      65.241  44.515  74.607  1.00  1.23              
ATOM   1154  OE2 GLU A  72      64.855  42.359  74.285  1.00  1.23              
ATOM   1155  C   GLU A  72      64.312  43.410  69.216  1.00  1.23              
ATOM   1156  O   GLU A  72      64.874  42.471  68.638  1.00  1.23              
ATOM   1157  N   PRO A  73      64.531  44.679  68.850  1.00  1.26              
ATOM   1158  CD  PRO A  73      63.825  45.870  69.292  1.00  1.26              
ATOM   1159  HD1 PRO A  73      63.876  45.972  70.376  1.00  1.26              
ATOM   1160  HD2 PRO A  73      62.787  45.806  68.967  1.00  1.26              
ATOM   1161  CG  PRO A  73      64.515  47.055  68.620  1.00  1.26              
ATOM   1162  HG1 PRO A  73      65.257  47.471  69.300  1.00  1.26              
ATOM   1163  HG2 PRO A  73      63.802  47.818  68.312  1.00  1.26              
ATOM   1164  CB  PRO A  73      65.219  46.422  67.421  1.00  1.26              
ATOM   1165  HB1 PRO A  73      66.087  46.997  67.106  1.00  1.26              
ATOM   1166  HB2 PRO A  73      64.514  46.323  66.596  1.00  1.26              
ATOM   1167  CA  PRO A  73      65.593  45.029  67.929  1.00  1.26              
ATOM   1168  HA  PRO A  73      65.615  44.335  67.089  1.00  1.26              
ATOM   1169  C   PRO A  73      66.943  45.012  68.646  1.00  1.26              
ATOM   1170  O   PRO A  73      67.082  45.464  69.777  1.00  1.26              
ATOM   1171  N   LEU A  74      67.958  44.526  67.938  1.00  1.51              
ATOM   1172  H   LEU A  74      67.762  44.320  66.967  1.00  1.51              
ATOM   1173  CA  LEU A  74      69.337  44.384  68.399  1.00  1.51              
ATOM   1174  HA  LEU A  74      69.323  43.858  69.354  1.00  1.51              
ATOM   1175  CB  LEU A  74      70.120  43.544  67.370  1.00  1.51              
ATOM   1176  HB1 LEU A  74      71.119  43.365  67.769  1.00  1.51              
ATOM   1177  HB2 LEU A  74      70.223  44.129  66.455  1.00  1.51              
ATOM   1178  CG  LEU A  74      69.490  42.183  67.009  1.00  1.51              
ATOM   1179  HG  LEU A  74      68.536  42.347  66.506  1.00  1.51              
ATOM   1180  CD1 LEU A  74      70.407  41.445  66.035  1.00  1.51              
ATOM   1181 1HD1 LEU A  74      69.944  40.505  65.739  1.00  1.51              
ATOM   1182 2HD1 LEU A  74      70.568  42.057  65.148  1.00  1.51              
ATOM   1183 3HD1 LEU A  74      71.366  41.238  66.510  1.00  1.51              
ATOM   1184  CD2 LEU A  74      69.257  41.291  68.230  1.00  1.51              
ATOM   1185 1HD2 LEU A  74      68.882  40.319  67.913  1.00  1.51              
ATOM   1186 2HD2 LEU A  74      70.185  41.156  68.785  1.00  1.51              
ATOM   1187 3HD2 LEU A  74      68.509  41.743  68.882  1.00  1.51              
ATOM   1188  C   LEU A  74      70.062  45.715  68.651  1.00  1.51              
ATOM   1189  O   LEU A  74      71.147  45.760  69.225  1.00  1.51              
ATOM   1190  N   SER A  75      69.467  46.796  68.163  1.00  1.04              
ATOM   1191  H   SER A  75      68.587  46.646  67.689  1.00  1.04              
ATOM   1192  CA  SER A  75      69.828  48.184  68.397  1.00  1.04              
ATOM   1193  HA  SER A  75      69.935  48.368  69.467  1.00  1.04              
ATOM   1194  CB  SER A  75      71.123  48.547  67.664  1.00  1.04              
ATOM   1195  HB1 SER A  75      71.201  49.630  67.552  1.00  1.04              
ATOM   1196  HB2 SER A  75      71.140  48.089  66.675  1.00  1.04              
ATOM   1197  OG  SER A  75      72.235  48.110  68.415  1.00  1.04              
ATOM   1198  HG  SER A  75      72.037  47.209  68.736  1.00  1.04              
ATOM   1199  C   SER A  75      68.709  49.048  67.852  1.00  1.04              
ATOM   1200  O   SER A  75      68.010  48.664  66.909  1.00  1.04              
ATOM   1201  N   VAL A  76      68.605  50.254  68.385  1.00  0.61              
ATOM   1202  H   VAL A  76      69.260  50.510  69.111  1.00  0.61              
ATOM   1203  CA  VAL A  76      67.813  51.324  67.794  1.00  0.61              
ATOM   1204  HA  VAL A  76      67.487  51.020  66.804  1.00  0.61              
ATOM   1205  CB  VAL A  76      66.549  51.637  68.632  1.00  0.61              
ATOM   1206  HB  VAL A  76      66.860  52.045  69.593  1.00  0.61              
ATOM   1207  CG1 VAL A  76      65.600  52.626  67.943  1.00  0.61              
ATOM   1208 1HG1 VAL A  76      64.706  52.768  68.551  1.00  0.61              
ATOM   1209 2HG1 VAL A  76      66.068  53.600  67.822  1.00  0.61              
ATOM   1210 3HG1 VAL A  76      65.289  52.244  66.972  1.00  0.61              
ATOM   1211  CG2 VAL A  76      65.715  50.373  68.880  1.00  0.61              
ATOM   1212 1HG2 VAL A  76      64.815  50.621  69.444  1.00  0.61              
ATOM   1213 2HG2 VAL A  76      65.428  49.924  67.928  1.00  0.61              
ATOM   1214 3HG2 VAL A  76      66.284  49.653  69.466  1.00  0.61              
ATOM   1215  C   VAL A  76      68.744  52.522  67.640  1.00  0.61              
ATOM   1216  O   VAL A  76      69.749  52.676  68.336  1.00  0.61              
ATOM   1217  N   SER A  77      68.407  53.366  66.685  1.00  0.65              
ATOM   1218  H   SER A  77      67.574  53.139  66.147  1.00  0.65              
ATOM   1219  CA  SER A  77      69.025  54.645  66.403  1.00  0.65              
ATOM   1220  HA  SER A  77      69.542  55.006  67.294  1.00  0.65              
ATOM   1221  CB  SER A  77      70.047  54.522  65.266  1.00  0.65              
ATOM   1222  HB1 SER A  77      70.534  55.484  65.107  1.00  0.65              
ATOM   1223  HB2 SER A  77      69.543  54.228  64.348  1.00  0.65              
ATOM   1224  OG  SER A  77      71.021  53.549  65.591  1.00  0.65              
ATOM   1225  HG  SER A  77      70.799  53.161  66.449  1.00  0.65              
ATOM   1226  C   SER A  77      67.909  55.619  66.058  1.00  0.65              
ATOM   1227  O   SER A  77      66.869  55.237  65.510  1.00  0.65              
ATOM   1228  N   TYR A  78      68.101  56.876  66.429  1.00  0.65              
ATOM   1229  H   TYR A  78      68.994  57.157  66.806  1.00  0.65              
ATOM   1230  CA  TYR A  78      67.024  57.853  66.496  1.00  0.65              
ATOM   1231  HA  TYR A  78      66.129  57.482  65.998  1.00  0.65              
ATOM   1232  CB  TYR A  78      66.678  58.142  67.972  1.00  0.65              
ATOM   1233  HB1 TYR A  78      65.846  58.847  67.992  1.00  0.65              
ATOM   1234  HB2 TYR A  78      67.525  58.645  68.440  1.00  0.65              
ATOM   1235  CG  TYR A  78      66.324  56.937  68.835  1.00  0.65              
ATOM   1236  CD1 TYR A  78      64.974  56.600  69.065  1.00  0.65              
ATOM   1237  HD1 TYR A  78      64.179  57.188  68.636  1.00  0.65              
ATOM   1238  CE1 TYR A  78      64.642  55.505  69.884  1.00  0.65              
ATOM   1239  HE1 TYR A  78      63.605  55.259  70.067  1.00  0.65              
ATOM   1240  CZ  TYR A  78      65.660  54.739  70.488  1.00  0.65              
ATOM   1241  OH  TYR A  78      65.323  53.670  71.254  1.00  0.65              
ATOM   1242  HH  TYR A  78      66.085  53.224  71.622  1.00  0.65              
ATOM   1243  CE2 TYR A  78      67.015  55.079  70.270  1.00  0.65              
ATOM   1244  HE2 TYR A  78      67.795  54.500  70.733  1.00  0.65              
ATOM   1245  CD2 TYR A  78      67.341  56.179  69.452  1.00  0.65              
ATOM   1246  HD2 TYR A  78      68.376  56.452  69.305  1.00  0.65              
ATOM   1247  C   TYR A  78      67.507  59.110  65.785  1.00  0.65              
ATOM   1248  O   TYR A  78      68.465  59.736  66.227  1.00  0.65              
ATOM   1249  N   GLY A  79      66.889  59.420  64.645  1.00  1.04              
ATOM   1250  H   GLY A  79      66.104  58.859  64.334  1.00  1.04              
ATOM   1251  CA  GLY A  79      67.400  60.450  63.750  1.00  1.04              
ATOM   1252  HA1 GLY A  79      67.894  61.233  64.330  1.00  1.04              
ATOM   1253  HA2 GLY A  79      66.568  60.923  63.230  1.00  1.04              
ATOM   1254  C   GLY A  79      68.386  59.938  62.703  1.00  1.04              
ATOM   1255  O   GLY A  79      68.342  58.769  62.313  1.00  1.04              
ATOM   1256  N   ILE A  80      69.218  60.859  62.223  1.00  1.20              
ATOM   1257  H   ILE A  80      69.159  61.789  62.647  1.00  1.20              
ATOM   1258  CA  ILE A  80      70.052  60.748  61.019  1.00  1.20              
ATOM   1259  HA  ILE A  80      70.294  59.698  60.875  1.00  1.20              
ATOM   1260  CB  ILE A  80      69.268  61.228  59.765  1.00  1.20              
ATOM   1261  HB  ILE A  80      69.979  61.273  58.939  1.00  1.20              
ATOM   1262  CG2 ILE A  80      68.218  60.187  59.328  1.00  1.20              
ATOM   1263 1HG2 ILE A  80      67.742  60.510  58.403  1.00  1.20              
ATOM   1264 2HG2 ILE A  80      68.710  59.229  59.157  1.00  1.20              
ATOM   1265 3HG2 ILE A  80      67.464  60.054  60.101  1.00  1.20              
ATOM   1266  CG1 ILE A  80      68.660  62.650  59.904  1.00  1.20              
ATOM   1267 1HG1 ILE A  80      68.619  63.097  58.912  1.00  1.20              
ATOM   1268 2HG1 ILE A  80      69.331  63.264  60.504  1.00  1.20              
ATOM   1269  CD1 ILE A  80      67.242  62.745  60.501  1.00  1.20              
ATOM   1270  HD1 ILE A  80      66.508  62.376  59.786  1.00  1.20              
ATOM   1271  HD2 ILE A  80      67.159  62.179  61.420  1.00  1.20              
ATOM   1272  HD3 ILE A  80      67.012  63.778  60.739  1.00  1.20              
ATOM   1273  C   ILE A  80      71.410  61.474  61.169  1.00  1.20              
ATOM   1274  O   ILE A  80      72.013  61.946  60.210  1.00  1.20              
ATOM   1275  N   ASP A  81      71.855  61.575  62.418  1.00  1.20              
ATOM   1276  H   ASP A  81      71.227  61.184  63.101  1.00  1.20              
ATOM   1277  CA  ASP A  81      72.988  62.294  63.015  1.00  1.20              
ATOM   1278  HA  ASP A  81      72.608  62.381  64.030  1.00  1.20              
ATOM   1279  CB  ASP A  81      74.264  61.442  63.170  1.00  1.20              
ATOM   1280  HB1 ASP A  81      74.888  61.562  62.283  1.00  1.20              
ATOM   1281  HB2 ASP A  81      73.987  60.390  63.257  1.00  1.20              
ATOM   1282  CG  ASP A  81      75.049  61.838  64.444  1.00  1.20              
ATOM   1283  OD1 ASP A  81      76.288  61.963  64.376  1.00  1.20              
ATOM   1284  OD2 ASP A  81      74.388  62.040  65.496  1.00  1.20              
ATOM   1285  C   ASP A  81      73.250  63.784  62.699  1.00  1.20              
ATOM   1286  O   ASP A  81      74.078  64.409  63.370  1.00  1.20              
ATOM   1287  N   ILE A  82      72.495  64.433  61.809  1.00  1.30              
ATOM   1288  H   ILE A  82      71.809  63.901  61.291  1.00  1.30              
ATOM   1289  CA  ILE A  82      72.632  65.881  61.591  1.00  1.30              
ATOM   1290  HA  ILE A  82      73.585  66.181  62.024  1.00  1.30              
ATOM   1291  CB  ILE A  82      72.803  66.269  60.095  1.00  1.30              
ATOM   1292  HB  ILE A  82      73.407  67.179  60.088  1.00  1.30              
ATOM   1293  CG2 ILE A  82      73.627  65.221  59.330  1.00  1.30              
ATOM   1294 1HG2 ILE A  82      73.904  65.595  58.345  1.00  1.30              
ATOM   1295 2HG2 ILE A  82      74.540  64.993  59.879  1.00  1.30              
ATOM   1296 3HG2 ILE A  82      73.052  64.302  59.200  1.00  1.30              
ATOM   1297  CG1 ILE A  82      71.515  66.597  59.306  1.00  1.30              
ATOM   1298 1HG1 ILE A  82      70.697  65.965  59.653  1.00  1.30              
ATOM   1299 2HG1 ILE A  82      71.673  66.384  58.255  1.00  1.30              
ATOM   1300  CD1 ILE A  82      71.148  68.081  59.392  1.00  1.30              
ATOM   1301  HD1 ILE A  82      70.213  68.267  58.866  1.00  1.30              
ATOM   1302  HD2 ILE A  82      71.041  68.391  60.426  1.00  1.30              
ATOM   1303  HD3 ILE A  82      71.932  68.681  58.930  1.00  1.30              
ATOM   1304  C   ILE A  82      71.561  66.641  62.363  1.00  1.30              
ATOM   1305  O   ILE A  82      70.358  66.493  62.134  1.00  1.30              
ATOM   1306  N   LYS A  83      72.006  67.463  63.323  1.00  1.49              
ATOM   1307  H   LYS A  83      73.006  67.502  63.463  1.00  1.49              
ATOM   1308  CA  LYS A  83      71.123  67.999  64.374  1.00  1.49              
ATOM   1309  HA  LYS A  83      70.634  67.125  64.802  1.00  1.49              
ATOM   1310  CB  LYS A  83      71.937  68.642  65.510  1.00  1.49              
ATOM   1311  HB1 LYS A  83      71.256  69.006  66.281  1.00  1.49              
ATOM   1312  HB2 LYS A  83      72.495  69.490  65.112  1.00  1.49              
ATOM   1313  CG  LYS A  83      72.930  67.635  66.149  1.00  1.49              
ATOM   1314  HG1 LYS A  83      73.599  68.185  66.814  1.00  1.49              
ATOM   1315  HG2 LYS A  83      73.553  67.194  65.370  1.00  1.49              
ATOM   1316  CD  LYS A  83      72.273  66.504  66.973  1.00  1.49              
ATOM   1317  HD1 LYS A  83      71.320  66.202  66.541  1.00  1.49              
ATOM   1318  HD2 LYS A  83      72.063  66.895  67.968  1.00  1.49              
ATOM   1319  CE  LYS A  83      73.157  65.252  67.118  1.00  1.49              
ATOM   1320  HE1 LYS A  83      72.794  64.675  67.971  1.00  1.49              
ATOM   1321  HE2 LYS A  83      74.191  65.540  67.322  1.00  1.49              
ATOM   1322  NZ  LYS A  83      73.100  64.379  65.919  1.00  1.49              
ATOM   1323  HZ1 LYS A  83      72.139  64.207  65.609  1.00  1.49              
ATOM   1324  HZ2 LYS A  83      73.574  64.761  65.107  1.00  1.49              
ATOM   1325  HZ3 LYS A  83      73.561  63.472  66.049  1.00  1.49              
ATOM   1326  C   LYS A  83      69.912  68.785  63.835  1.00  1.49              
ATOM   1327  O   LYS A  83      68.785  68.632  64.323  1.00  1.49              
ATOM   1328  N   GLU A  84      70.135  69.501  62.727  1.00  1.92              
ATOM   1329  H   GLU A  84      71.069  69.498  62.360  1.00  1.92              
ATOM   1330  CA  GLU A  84      69.124  70.283  62.007  1.00  1.92              
ATOM   1331  HA  GLU A  84      68.636  70.889  62.764  1.00  1.92              
ATOM   1332  CB  GLU A  84      69.787  71.209  60.969  1.00  1.92              
ATOM   1333  HB1 GLU A  84      69.051  71.501  60.219  1.00  1.92              
ATOM   1334  HB2 GLU A  84      70.592  70.682  60.458  1.00  1.92              
ATOM   1335  CG  GLU A  84      70.351  72.487  61.611  1.00  1.92              
ATOM   1336  HG1 GLU A  84      70.842  73.087  60.842  1.00  1.92              
ATOM   1337  HG2 GLU A  84      71.099  72.219  62.362  1.00  1.92              
ATOM   1338  CD  GLU A  84      69.211  73.285  62.250  1.00  1.92              
ATOM   1339  OE1 GLU A  84      68.388  73.850  61.498  1.00  1.92              
ATOM   1340  OE2 GLU A  84      68.966  73.120  63.466  1.00  1.92              
ATOM   1341  C   GLU A  84      67.967  69.486  61.405  1.00  1.92              
ATOM   1342  O   GLU A  84      66.856  70.021  61.338  1.00  1.92              
ATOM   1343  N   HIS A  85      68.189  68.217  61.057  1.00  1.56              
ATOM   1344  H   HIS A  85      69.114  67.827  61.187  1.00  1.56              
ATOM   1345  CA  HIS A  85      67.111  67.280  60.757  1.00  1.56              
ATOM   1346  HA  HIS A  85      66.260  67.840  60.370  1.00  1.56              
ATOM   1347  CB  HIS A  85      67.515  66.295  59.658  1.00  1.56              
ATOM   1348  HB1 HIS A  85      66.710  65.580  59.517  1.00  1.56              
ATOM   1349  HB2 HIS A  85      68.406  65.752  59.970  1.00  1.56              
ATOM   1350  CG  HIS A  85      67.758  66.945  58.318  1.00  1.56              
ATOM   1351  ND1 HIS A  85      67.090  68.060  57.797  1.00  1.56              
ATOM   1352  CE1 HIS A  85      67.636  68.287  56.595  1.00  1.56              
ATOM   1353  HE1 HIS A  85      67.328  69.079  55.924  1.00  1.56              
ATOM   1354  NE2 HIS A  85      68.585  67.372  56.327  1.00  1.56              
ATOM   1355  HE2 HIS A  85      69.097  67.281  55.459  1.00  1.56              
ATOM   1356  CD2 HIS A  85      68.659  66.510  57.395  1.00  1.56              
ATOM   1357  HD2 HIS A  85      69.304  65.655  57.504  1.00  1.56              
ATOM   1358  C   HIS A  85      66.591  66.590  62.035  1.00  1.56              
ATOM   1359  O   HIS A  85      65.381  66.449  62.203  1.00  1.56              
ATOM   1360  N   ASP A  86      67.482  66.240  62.973  1.00  1.27              
ATOM   1361  H   ASP A  86      68.463  66.418  62.790  1.00  1.27              
ATOM   1362  CA  ASP A  86      67.139  65.430  64.153  1.00  1.27              
ATOM   1363  HA  ASP A  86      66.690  64.496  63.811  1.00  1.27              
ATOM   1364  CB  ASP A  86      68.393  65.082  64.985  1.00  1.27              
ATOM   1365  HB1 ASP A  86      68.075  64.528  65.868  1.00  1.27              
ATOM   1366  HB2 ASP A  86      68.839  66.009  65.341  1.00  1.27              
ATOM   1367  CG  ASP A  86      69.477  64.230  64.309  1.00  1.27              
ATOM   1368  OD1 ASP A  86      69.150  63.387  63.444  1.00  1.27              
ATOM   1369  OD2 ASP A  86      70.654  64.397  64.718  1.00  1.27              
ATOM   1370  C   ASP A  86      66.130  66.089  65.120  1.00  1.27              
ATOM   1371  O   ASP A  86      65.521  65.394  65.933  1.00  1.27              
ATOM   1372  N   LYS A  87      65.965  67.421  65.104  1.00  1.78              
ATOM   1373  H   LYS A  87      66.565  67.950  64.482  1.00  1.78              
ATOM   1374  CA  LYS A  87      65.010  68.112  66.020  1.00  1.78              
ATOM   1375  HA  LYS A  87      65.213  67.732  67.022  1.00  1.78              
ATOM   1376  CB  LYS A  87      65.324  69.619  66.038  1.00  1.78              
ATOM   1377  HB1 LYS A  87      66.348  69.753  66.390  1.00  1.78              
ATOM   1378  HB2 LYS A  87      64.660  70.094  66.759  1.00  1.78              
ATOM   1379  CG  LYS A  87      65.173  70.348  64.687  1.00  1.78              
ATOM   1380  HG1 LYS A  87      64.179  70.163  64.280  1.00  1.78              
ATOM   1381  HG2 LYS A  87      65.922  69.972  63.988  1.00  1.78              
ATOM   1382  CD  LYS A  87      65.362  71.862  64.893  1.00  1.78              
ATOM   1383  HD1 LYS A  87      66.340  72.046  65.342  1.00  1.78              
ATOM   1384  HD2 LYS A  87      64.600  72.208  65.593  1.00  1.78              
ATOM   1385  CE  LYS A  87      65.238  72.695  63.608  1.00  1.78              
ATOM   1386  HE1 LYS A  87      65.195  73.750  63.890  1.00  1.78              
ATOM   1387  HE2 LYS A  87      64.313  72.439  63.083  1.00  1.78              
ATOM   1388  NZ  LYS A  87      66.397  72.496  62.719  1.00  1.78              
ATOM   1389  HZ1 LYS A  87      66.484  73.197  61.984  1.00  1.78              
ATOM   1390  HZ2 LYS A  87      67.281  72.634  63.216  1.00  1.78              
ATOM   1391  HZ3 LYS A  87      66.407  71.581  62.280  1.00  1.78              
ATOM   1392  C   LYS A  87      63.493  67.874  65.848  1.00  1.78              
ATOM   1393  O   LYS A  87      62.695  68.153  66.755  1.00  1.78              
ATOM   1394  N   GLU A  88      63.078  67.389  64.690  1.00  1.97              
ATOM   1395  H   GLU A  88      63.804  67.110  64.036  1.00  1.97              
ATOM   1396  CA  GLU A  88      61.745  66.813  64.477  1.00  1.97              
ATOM   1397  HA  GLU A  88      61.025  67.183  65.203  1.00  1.97              
ATOM   1398  CB  GLU A  88      61.287  67.167  63.023  1.00  1.97              
ATOM   1399  HB1 GLU A  88      60.232  66.906  62.935  1.00  1.97              
ATOM   1400  HB2 GLU A  88      61.849  66.539  62.331  1.00  1.97              
ATOM   1401  CG  GLU A  88      61.477  68.639  62.566  1.00  1.97              
ATOM   1402  HG1 GLU A  88      62.538  68.895  62.612  1.00  1.97              
ATOM   1403  HG2 GLU A  88      60.956  69.289  63.272  1.00  1.97              
ATOM   1404  CD  GLU A  88      60.972  68.963  61.131  1.00  1.97              
ATOM   1405  OE1 GLU A  88      59.759  68.801  60.849  1.00  1.97              
ATOM   1406  OE2 GLU A  88      61.729  69.472  60.278  1.00  1.97              
ATOM   1407  C   GLU A  88      61.960  65.301  64.642  1.00  1.97              
ATOM   1408  O   GLU A  88      62.971  64.799  64.166  1.00  1.97              
ATOM   1409  N   GLY A  89      61.057  64.554  65.293  1.00  0.84              
ATOM   1410  H   GLY A  89      60.187  64.972  65.591  1.00  0.84              
ATOM   1411  CA  GLY A  89      61.321  63.152  65.681  1.00  0.84              
ATOM   1412  HA1 GLY A  89      60.713  62.899  66.547  1.00  0.84              
ATOM   1413  HA2 GLY A  89      62.368  63.050  65.965  1.00  0.84              
ATOM   1414  C   GLY A  89      61.023  62.153  64.562  1.00  0.84              
ATOM   1415  O   GLY A  89      60.325  61.164  64.760  1.00  0.84              
ATOM   1416  N   ARG A  90      61.485  62.489  63.359  1.00  0.76              
ATOM   1417  H   ARG A  90      62.096  63.304  63.385  1.00  0.76              
ATOM   1418  CA  ARG A  90      61.066  62.036  62.035  1.00  0.76              
ATOM   1419  HA  ARG A  90      60.017  61.742  62.082  1.00  0.76              
ATOM   1420  CB  ARG A  90      61.200  63.237  61.070  1.00  0.76              
ATOM   1421  HB1 ARG A  90      61.299  62.878  60.048  1.00  0.76              
ATOM   1422  HB2 ARG A  90      62.113  63.764  61.317  1.00  0.76              
ATOM   1423  CG  ARG A  90      60.038  64.242  61.107  1.00  0.76              
ATOM   1424  HG1 ARG A  90      59.977  64.695  62.096  1.00  0.76              
ATOM   1425  HG2 ARG A  90      59.106  63.710  60.917  1.00  0.76              
ATOM   1426  CD  ARG A  90      60.218  65.351  60.038  1.00  0.76              
ATOM   1427  HD1 ARG A  90      60.412  64.894  59.067  1.00  0.76              
ATOM   1428  HD2 ARG A  90      61.106  65.933  60.287  1.00  0.76              
ATOM   1429  NE  ARG A  90      59.050  66.259  59.941  1.00  0.76              
ATOM   1430  HE  ARG A  90      59.179  67.191  60.336  1.00  0.76              
ATOM   1431  CZ  ARG A  90      57.868  65.986  59.407  1.00  0.76              
ATOM   1432  NH1 ARG A  90      57.657  64.893  58.752  1.00  0.76              
ATOM   1433 1HH1 ARG A  90      58.407  64.216  58.715  1.00  0.76              
ATOM   1434 2HH1 ARG A  90      56.773  64.674  58.326  1.00  0.76              
ATOM   1435  NH2 ARG A  90      56.841  66.776  59.491  1.00  0.76              
ATOM   1436 1HH2 ARG A  90      56.920  67.591  60.081  1.00  0.76              
ATOM   1437 2HH2 ARG A  90      55.938  66.350  59.377  1.00  0.76              
ATOM   1438  C   ARG A  90      61.806  60.817  61.506  1.00  0.76              
ATOM   1439  O   ARG A  90      61.576  60.438  60.364  1.00  0.76              
ATOM   1440  N   VAL A  91      62.683  60.187  62.278  1.00  0.47              
ATOM   1441  H   VAL A  91      62.847  60.556  63.202  1.00  0.47              
ATOM   1442  CA  VAL A  91      63.276  58.889  61.922  1.00  0.47              
ATOM   1443  HA  VAL A  91      62.577  58.354  61.283  1.00  0.47              
ATOM   1444  CB  VAL A  91      64.611  59.016  61.149  1.00  0.47              
ATOM   1445  HB  VAL A  91      65.302  59.640  61.714  1.00  0.47              
ATOM   1446  CG1 VAL A  91      65.270  57.646  60.918  1.00  0.47              
ATOM   1447 1HG1 VAL A  91      66.146  57.753  60.278  1.00  0.47              
ATOM   1448 2HG1 VAL A  91      65.621  57.232  61.861  1.00  0.47              
ATOM   1449 3HG1 VAL A  91      64.566  56.960  60.446  1.00  0.47              
ATOM   1450  CG2 VAL A  91      64.417  59.637  59.757  1.00  0.47              
ATOM   1451 1HG2 VAL A  91      65.351  59.626  59.199  1.00  0.47              
ATOM   1452 2HG2 VAL A  91      63.663  59.083  59.199  1.00  0.47              
ATOM   1453 3HG2 VAL A  91      64.112  60.676  59.853  1.00  0.47              
ATOM   1454  C   VAL A  91      63.476  58.052  63.183  1.00  0.47              
ATOM   1455  O   VAL A  91      64.061  58.523  64.166  1.00  0.47              
ATOM   1456  N   VAL A  92      63.083  56.777  63.091  1.00  0.37              
ATOM   1457  H   VAL A  92      62.536  56.512  62.276  1.00  0.37              
ATOM   1458  CA  VAL A  92      63.738  55.689  63.833  1.00  0.37              
ATOM   1459  HA  VAL A  92      64.650  56.106  64.261  1.00  0.37              
ATOM   1460  CB  VAL A  92      62.940  55.141  65.035  1.00  0.37              
ATOM   1461  HB  VAL A  92      63.519  54.336  65.485  1.00  0.37              
ATOM   1462  CG1 VAL A  92      62.750  56.200  66.116  1.00  0.37              
ATOM   1463 1HG1 VAL A  92      62.264  55.758  66.987  1.00  0.37              
ATOM   1464 2HG1 VAL A  92      63.722  56.588  66.413  1.00  0.37              
ATOM   1465 3HG1 VAL A  92      62.136  57.011  65.732  1.00  0.37              
ATOM   1466  CG2 VAL A  92      61.583  54.583  64.645  1.00  0.37              
ATOM   1467 1HG2 VAL A  92      61.054  54.247  65.539  1.00  0.37              
ATOM   1468 2HG2 VAL A  92      60.997  55.341  64.134  1.00  0.37              
ATOM   1469 3HG2 VAL A  92      61.739  53.731  63.987  1.00  0.37              
ATOM   1470  C   VAL A  92      64.202  54.574  62.920  1.00  0.37              
ATOM   1471  O   VAL A  92      63.650  54.317  61.846  1.00  0.37              
ATOM   1472  N   THR A  93      65.268  53.932  63.380  1.00  0.42              
ATOM   1473  H   THR A  93      65.645  54.220  64.278  1.00  0.42              
ATOM   1474  CA  THR A  93      65.993  52.859  62.713  1.00  0.42              
ATOM   1475  HA  THR A  93      65.431  52.503  61.851  1.00  0.42              
ATOM   1476  CB  THR A  93      67.357  53.371  62.228  1.00  0.42              
ATOM   1477  HB  THR A  93      67.929  53.724  63.085  1.00  0.42              
ATOM   1478  CG2 THR A  93      68.177  52.318  61.488  1.00  0.42              
ATOM   1479 1HG2 THR A  93      69.056  52.788  61.047  1.00  0.42              
ATOM   1480 2HG2 THR A  93      68.503  51.550  62.187  1.00  0.42              
ATOM   1481 3HG2 THR A  93      67.578  51.864  60.700  1.00  0.42              
ATOM   1482  OG1 THR A  93      67.167  54.453  61.346  1.00  0.42              
ATOM   1483  HG1 THR A  93      66.668  55.132  61.807  1.00  0.42              
ATOM   1484  C   THR A  93      66.166  51.739  63.712  1.00  0.42              
ATOM   1485  O   THR A  93      66.660  51.958  64.808  1.00  0.42              
ATOM   1486  N   CYS A  94      65.739  50.542  63.339  1.00  0.35              
ATOM   1487  H   CYS A  94      65.352  50.431  62.404  1.00  0.35              
ATOM   1488  CA  CYS A  94      65.659  49.390  64.224  1.00  0.35              
ATOM   1489  HA  CYS A  94      66.150  49.603  65.175  1.00  0.35              
ATOM   1490  CB  CYS A  94      64.186  49.068  64.518  1.00  0.35              
ATOM   1491  HB1 CYS A  94      64.139  48.258  65.245  1.00  0.35              
ATOM   1492  HB2 CYS A  94      63.703  48.737  63.603  1.00  0.35              
ATOM   1493  SG  CYS A  94      63.334  50.539  65.171  1.00  0.35              
ATOM   1494  HG  CYS A  94      62.106  50.033  65.358  1.00  0.35              
ATOM   1495  C   CYS A  94      66.399  48.248  63.542  1.00  0.35              
ATOM   1496  O   CYS A  94      65.965  47.757  62.495  1.00  0.35              
ATOM   1497  N   GLU A  95      67.570  47.900  64.076  1.00  0.55              
ATOM   1498  H   GLU A  95      67.852  48.299  64.967  1.00  0.55              
ATOM   1499  CA  GLU A  95      68.309  46.749  63.576  1.00  0.55              
ATOM   1500  HA  GLU A  95      68.324  46.791  62.487  1.00  0.55              
ATOM   1501  CB  GLU A  95      69.775  46.745  64.069  1.00  0.55              
ATOM   1502  HB1 GLU A  95      69.805  46.628  65.154  1.00  0.55              
ATOM   1503  HB2 GLU A  95      70.222  47.704  63.820  1.00  0.55              
ATOM   1504  CG  GLU A  95      70.565  45.604  63.397  1.00  0.55              
ATOM   1505  HG1 GLU A  95      70.198  45.477  62.376  1.00  0.55              
ATOM   1506  HG2 GLU A  95      70.370  44.673  63.934  1.00  0.55              
ATOM   1507  CD  GLU A  95      72.085  45.813  63.302  1.00  0.55              
ATOM   1508  OE1 GLU A  95      72.646  46.771  63.874  1.00  0.55              
ATOM   1509  OE2 GLU A  95      72.742  45.059  62.536  1.00  0.55              
ATOM   1510  C   GLU A  95      67.607  45.462  63.997  1.00  0.55              
ATOM   1511  O   GLU A  95      67.354  45.229  65.176  1.00  0.55              
ATOM   1512  N   PHE A  96      67.372  44.581  63.040  1.00  1.31              
ATOM   1513  H   PHE A  96      67.569  44.831  62.077  1.00  1.31              
ATOM   1514  CA  PHE A  96      67.051  43.184  63.279  1.00  1.31              
ATOM   1515  HA  PHE A  96      66.940  43.001  64.347  1.00  1.31              
ATOM   1516  CB  PHE A  96      65.716  42.857  62.603  1.00  1.31              
ATOM   1517  HB1 PHE A  96      65.518  41.791  62.683  1.00  1.31              
ATOM   1518  HB2 PHE A  96      65.773  43.095  61.539  1.00  1.31              
ATOM   1519  CG  PHE A  96      64.559  43.601  63.237  1.00  1.31              
ATOM   1520  CD1 PHE A  96      64.060  43.192  64.489  1.00  1.31              
ATOM   1521  HD1 PHE A  96      64.513  42.355  65.004  1.00  1.31              
ATOM   1522  CE1 PHE A  96      63.007  43.902  65.091  1.00  1.31              
ATOM   1523  HE1 PHE A  96      62.636  43.603  66.063  1.00  1.31              
ATOM   1524  CZ  PHE A  96      62.450  45.014  64.441  1.00  1.31              
ATOM   1525  HZ  PHE A  96      61.633  45.554  64.895  1.00  1.31              
ATOM   1526  CE2 PHE A  96      62.966  45.439  63.208  1.00  1.31              
ATOM   1527  HE2 PHE A  96      62.557  46.310  62.727  1.00  1.31              
ATOM   1528  CD2 PHE A  96      64.029  44.744  62.610  1.00  1.31              
ATOM   1529  HD2 PHE A  96      64.451  45.095  61.679  1.00  1.31              
ATOM   1530  C   PHE A  96      68.217  42.320  62.806  1.00  1.31              
ATOM   1531  O   PHE A  96      69.168  42.819  62.208  1.00  1.31              
ATOM   1532  N   GLU A  97      68.191  41.021  63.091  1.00  2.49              
ATOM   1533  H   GLU A  97      67.357  40.633  63.525  1.00  2.49              
ATOM   1534  CA  GLU A  97      69.294  40.121  62.723  1.00  2.49              
ATOM   1535  HA  GLU A  97      70.184  40.462  63.251  1.00  2.49              
ATOM   1536  CB  GLU A  97      69.073  38.642  63.147  1.00  2.49              
ATOM   1537  HB1 GLU A  97      69.860  38.384  63.858  1.00  2.49              
ATOM   1538  HB2 GLU A  97      69.232  37.998  62.281  1.00  2.49              
ATOM   1539  CG  GLU A  97      67.737  38.228  63.780  1.00  2.49              
ATOM   1540  HG1 GLU A  97      67.690  38.648  64.788  1.00  2.49              
ATOM   1541  HG2 GLU A  97      67.711  37.141  63.875  1.00  2.49              
ATOM   1542  CD  GLU A  97      66.523  38.697  62.973  1.00  2.49              
ATOM   1543  OE1 GLU A  97      65.723  39.459  63.559  1.00  2.49              
ATOM   1544  OE2 GLU A  97      66.459  38.481  61.743  1.00  2.49              
ATOM   1545  C   GLU A  97      69.659  40.158  61.237  1.00  2.49              
ATOM   1546  O   GLU A  97      70.843  40.206  60.904  1.00  2.49              
ATOM   1547  N   SER A  98      68.644  40.218  60.376  1.00  1.86              
ATOM   1548  H   SER A  98      67.718  40.140  60.777  1.00  1.86              
ATOM   1549  CA  SER A  98      68.726  39.962  58.933  1.00  1.86              
ATOM   1550  HA  SER A  98      69.744  39.683  58.667  1.00  1.86              
ATOM   1551  CB  SER A  98      67.815  38.759  58.640  1.00  1.86              
ATOM   1552  HB1 SER A  98      68.251  37.865  59.087  1.00  1.86              
ATOM   1553  HB2 SER A  98      67.748  38.611  57.562  1.00  1.86              
ATOM   1554  OG  SER A  98      66.511  38.951  59.177  1.00  1.86              
ATOM   1555  HG  SER A  98      66.503  38.702  60.137  1.00  1.86              
ATOM   1556  C   SER A  98      68.328  41.141  58.041  1.00  1.86              
ATOM   1557  O   SER A  98      68.568  41.096  56.834  1.00  1.86              
ATOM   1558  N   PHE A  99      67.784  42.207  58.634  1.00  0.87              
ATOM   1559  H   PHE A  99      67.601  42.168  59.624  1.00  0.87              
ATOM   1560  CA  PHE A  99      67.453  43.458  57.954  1.00  0.87              
ATOM   1561  HA  PHE A  99      68.154  43.604  57.133  1.00  0.87              
ATOM   1562  CB  PHE A  99      66.040  43.352  57.342  1.00  0.87              
ATOM   1563  HB1 PHE A  99      66.057  42.570  56.584  1.00  0.87              
ATOM   1564  HB2 PHE A  99      65.812  44.281  56.820  1.00  0.87              
ATOM   1565  CG  PHE A  99      64.895  43.060  58.302  1.00  0.87              
ATOM   1566  CD1 PHE A  99      64.550  41.728  58.603  1.00  0.87              
ATOM   1567  HD1 PHE A  99      65.117  40.920  58.176  1.00  0.87              
ATOM   1568  CE1 PHE A  99      63.448  41.448  59.429  1.00  0.87              
ATOM   1569  HE1 PHE A  99      63.183  40.418  59.628  1.00  0.87              
ATOM   1570  CZ  PHE A  99      62.680  42.502  59.955  1.00  0.87              
ATOM   1571  HZ  PHE A  99      61.815  42.293  60.571  1.00  0.87              
ATOM   1572  CE2 PHE A  99      63.017  43.832  59.656  1.00  0.87              
ATOM   1573  HE2 PHE A  99      62.416  44.641  60.040  1.00  0.87              
ATOM   1574  CD2 PHE A  99      64.121  44.110  58.833  1.00  0.87              
ATOM   1575  HD2 PHE A  99      64.352  45.124  58.579  1.00  0.87              
ATOM   1576  C   PHE A  99      67.568  44.679  58.863  1.00  0.87              
ATOM   1577  O   PHE A  99      67.482  44.546  60.086  1.00  0.87              
ATOM   1578  N   TYR A 100      67.707  45.878  58.289  1.00  0.51              
ATOM   1579  H   TYR A 100      67.812  45.925  57.277  1.00  0.51              
ATOM   1580  CA  TYR A 100      67.194  47.065  59.006  1.00  0.51              
ATOM   1581  HA  TYR A 100      67.230  46.918  60.086  1.00  0.51              
ATOM   1582  CB  TYR A 100      68.071  48.276  58.659  1.00  0.51              
ATOM   1583  HB1 TYR A 100      67.485  49.189  58.785  1.00  0.51              
ATOM   1584  HB2 TYR A 100      68.365  48.234  57.608  1.00  0.51              
ATOM   1585  CG  TYR A 100      69.300  48.418  59.530  1.00  0.51              
ATOM   1586  CD1 TYR A 100      70.573  48.077  59.038  1.00  0.51              
ATOM   1587  HD1 TYR A 100      70.673  47.703  58.028  1.00  0.51              
ATOM   1588  CE1 TYR A 100      71.715  48.269  59.838  1.00  0.51              
ATOM   1589  HE1 TYR A 100      72.691  48.032  59.452  1.00  0.51              
ATOM   1590  CZ  TYR A 100      71.577  48.818  61.129  1.00  0.51              
ATOM   1591  OH  TYR A 100      72.669  49.023  61.909  1.00  0.51              
ATOM   1592  HH  TYR A 100      72.398  49.286  62.797  1.00  0.51              
ATOM   1593  CE2 TYR A 100      70.300  49.158  61.623  1.00  0.51              
ATOM   1594  HE2 TYR A 100      70.195  49.606  62.601  1.00  0.51              
ATOM   1595  CD2 TYR A 100      69.161  48.949  60.826  1.00  0.51              
ATOM   1596  HD2 TYR A 100      68.186  49.226  61.193  1.00  0.51              
ATOM   1597  C   TYR A 100      65.751  47.389  58.614  1.00  0.51              
ATOM   1598  O   TYR A 100      65.365  47.345  57.440  1.00  0.51              
ATOM   1599  N   LEU A 101      64.987  47.805  59.619  1.00  0.44              
ATOM   1600  H   LEU A 101      65.391  47.778  60.549  1.00  0.44              
ATOM   1601  CA  LEU A 101      63.765  48.587  59.467  1.00  0.44              
ATOM   1602  HA  LEU A 101      63.301  48.404  58.496  1.00  0.44              
ATOM   1603  CB  LEU A 101      62.841  48.138  60.600  1.00  0.44              
ATOM   1604  HB1 LEU A 101      63.414  48.172  61.526  1.00  0.44              
ATOM   1605  HB2 LEU A 101      62.552  47.102  60.420  1.00  0.44              
ATOM   1606  CG  LEU A 101      61.579  48.987  60.799  1.00  0.44              
ATOM   1607  HG  LEU A 101      61.830  50.041  60.907  1.00  0.44              
ATOM   1608  CD1 LEU A 101      60.631  48.817  59.613  1.00  0.44              
ATOM   1609 1HD1 LEU A 101      59.696  49.336  59.800  1.00  0.44              
ATOM   1610 2HD1 LEU A 101      61.081  49.238  58.716  1.00  0.44              
ATOM   1611 3HD1 LEU A 101      60.430  47.763  59.443  1.00  0.44              
ATOM   1612  CD2 LEU A 101      60.929  48.530  62.097  1.00  0.44              
ATOM   1613 1HD2 LEU A 101      59.974  49.035  62.225  1.00  0.44              
ATOM   1614 2HD2 LEU A 101      60.775  47.455  62.082  1.00  0.44              
ATOM   1615 3HD2 LEU A 101      61.563  48.790  62.942  1.00  0.44              
ATOM   1616  C   LEU A 101      64.104  50.065  59.612  1.00  0.44              
ATOM   1617  O   LEU A 101      64.788  50.455  60.557  1.00  0.44              
ATOM   1618  N   VAL A 102      63.544  50.889  58.746  1.00  0.51              
ATOM   1619  H   VAL A 102      63.069  50.500  57.936  1.00  0.51              
ATOM   1620  CA  VAL A 102      63.487  52.336  58.955  1.00  0.51              
ATOM   1621  HA  VAL A 102      63.846  52.590  59.951  1.00  0.51              
ATOM   1622  CB  VAL A 102      64.369  53.061  57.915  1.00  0.51              
ATOM   1623  HB  VAL A 102      63.961  52.886  56.920  1.00  0.51              
ATOM   1624  CG1 VAL A 102      64.423  54.577  58.157  1.00  0.51              
ATOM   1625 1HG1 VAL A 102      65.097  55.039  57.436  1.00  0.51              
ATOM   1626 2HG1 VAL A 102      63.438  55.021  58.024  1.00  0.51              
ATOM   1627 3HG1 VAL A 102      64.782  54.782  59.166  1.00  0.51              
ATOM   1628  CG2 VAL A 102      65.821  52.567  57.931  1.00  0.51              
ATOM   1629 1HG2 VAL A 102      66.401  53.083  57.166  1.00  0.51              
ATOM   1630 2HG2 VAL A 102      66.266  52.760  58.907  1.00  0.51              
ATOM   1631 3HG2 VAL A 102      65.866  51.500  57.725  1.00  0.51              
ATOM   1632  C   VAL A 102      62.030  52.771  58.818  1.00  0.51              
ATOM   1633  O   VAL A 102      61.240  52.224  58.043  1.00  0.51              
ATOM   1634  N   ASN A 103      61.710  53.772  59.622  1.00  0.40              
ATOM   1635  H   ASN A 103      62.448  54.130  60.218  1.00  0.40              
ATOM   1636  CA  ASN A 103      60.405  54.357  59.867  1.00  0.40              
ATOM   1637  HA  ASN A 103      59.682  54.076  59.101  1.00  0.40              
ATOM   1638  CB  ASN A 103      59.945  53.838  61.245  1.00  0.40              
ATOM   1639  HB1 ASN A 103      60.784  53.902  61.930  1.00  0.40              
ATOM   1640  HB2 ASN A 103      59.658  52.793  61.161  1.00  0.40              
ATOM   1641  CG  ASN A 103      58.799  54.611  61.867  1.00  0.40              
ATOM   1642  OD1 ASN A 103      58.031  55.292  61.213  1.00  0.40              
ATOM   1643  ND2 ASN A 103      58.605  54.520  63.158  1.00  0.40              
ATOM   1644 1HD2 ASN A 103      59.220  53.981  63.737  1.00  0.40              
ATOM   1645 2HD2 ASN A 103      57.787  54.975  63.531  1.00  0.40              
ATOM   1646  C   ASN A 103      60.597  55.870  59.840  1.00  0.40              
ATOM   1647  O   ASN A 103      61.252  56.432  60.726  1.00  0.40              
ATOM   1648  N   VAL A 104      60.101  56.492  58.778  1.00  0.36              
ATOM   1649  H   VAL A 104      59.535  55.946  58.134  1.00  0.36              
ATOM   1650  CA  VAL A 104      60.291  57.909  58.468  1.00  0.36              
ATOM   1651  HA  VAL A 104      61.165  58.274  59.005  1.00  0.36              
ATOM   1652  CB  VAL A 104      60.563  58.108  56.945  1.00  0.36              
ATOM   1653  HB  VAL A 104      59.619  58.035  56.403  1.00  0.36              
ATOM   1654  CG1 VAL A 104      61.243  59.448  56.605  1.00  0.36              
ATOM   1655 1HG1 VAL A 104      61.495  59.483  55.544  1.00  0.36              
ATOM   1656 2HG1 VAL A 104      60.583  60.286  56.794  1.00  0.36              
ATOM   1657 3HG1 VAL A 104      62.156  59.564  57.187  1.00  0.36              
ATOM   1658  CG2 VAL A 104      61.527  57.045  56.389  1.00  0.36              
ATOM   1659 1HG2 VAL A 104      61.729  57.236  55.337  1.00  0.36              
ATOM   1660 2HG2 VAL A 104      62.465  57.065  56.941  1.00  0.36              
ATOM   1661 3HG2 VAL A 104      61.091  56.051  56.454  1.00  0.36              
ATOM   1662  C   VAL A 104      59.074  58.704  58.984  1.00  0.36              
ATOM   1663  O   VAL A 104      58.087  58.187  59.487  1.00  0.36              
ATOM   1664  N   TYR A 105      59.112  60.010  58.866  1.00  0.48              
ATOM   1665  H   TYR A 105      60.035  60.420  58.779  1.00  0.48              
ATOM   1666  CA  TYR A 105      57.968  60.849  58.544  1.00  0.48              
ATOM   1667  HA  TYR A 105      57.306  60.317  57.856  1.00  0.48              
ATOM   1668  CB  TYR A 105      57.193  61.262  59.807  1.00  0.48              
ATOM   1669  HB1 TYR A 105      57.901  61.676  60.527  1.00  0.48              
ATOM   1670  HB2 TYR A 105      56.772  60.367  60.261  1.00  0.48              
ATOM   1671  CG  TYR A 105      56.058  62.267  59.624  1.00  0.48              
ATOM   1672  CD1 TYR A 105      55.383  62.413  58.394  1.00  0.48              
ATOM   1673  HD1 TYR A 105      55.643  61.809  57.537  1.00  0.48              
ATOM   1674  CE1 TYR A 105      54.348  63.354  58.250  1.00  0.48              
ATOM   1675  HE1 TYR A 105      53.825  63.445  57.305  1.00  0.48              
ATOM   1676  CZ  TYR A 105      53.986  64.183  59.322  1.00  0.48              
ATOM   1677  OH  TYR A 105      53.013  65.116  59.154  1.00  0.48              
ATOM   1678  HH  TYR A 105      52.519  64.971  58.342  1.00  0.48              
ATOM   1679  CE2 TYR A 105      54.671  64.063  60.545  1.00  0.48              
ATOM   1680  HE2 TYR A 105      54.386  64.700  61.368  1.00  0.48              
ATOM   1681  CD2 TYR A 105      55.675  63.083  60.707  1.00  0.48              
ATOM   1682  HD2 TYR A 105      56.170  62.970  61.662  1.00  0.48              
ATOM   1683  C   TYR A 105      58.607  62.032  57.845  1.00  0.48              
ATOM   1684  O   TYR A 105      59.358  62.791  58.448  1.00  0.48              
ATOM   1685  N   THR A 106      58.428  62.120  56.545  1.00  0.70              
ATOM   1686  H   THR A 106      57.787  61.471  56.099  1.00  0.70              
ATOM   1687  CA  THR A 106      59.233  62.991  55.686  1.00  0.70              
ATOM   1688  HA  THR A 106      60.272  62.963  56.008  1.00  0.70              
ATOM   1689  CB  THR A 106      59.140  62.418  54.282  1.00  0.70              
ATOM   1690  HB  THR A 106      58.120  62.500  53.909  1.00  0.70              
ATOM   1691  CG2 THR A 106      60.084  63.087  53.308  1.00  0.70              
ATOM   1692 1HG2 THR A 106      59.953  62.597  52.348  1.00  0.70              
ATOM   1693 2HG2 THR A 106      59.837  64.142  53.223  1.00  0.70              
ATOM   1694 3HG2 THR A 106      61.116  62.970  53.638  1.00  0.70              
ATOM   1695  OG1 THR A 106      59.507  61.059  54.351  1.00  0.70              
ATOM   1696  HG1 THR A 106      58.693  60.560  54.532  1.00  0.70              
ATOM   1697  C   THR A 106      58.671  64.407  55.754  1.00  0.70              
ATOM   1698  O   THR A 106      57.449  64.551  55.788  1.00  0.70              
ATOM   1699  N   PRO A 107      59.496  65.465  55.826  1.00  1.17              
ATOM   1700  CD  PRO A 107      60.947  65.471  55.925  1.00  1.17              
ATOM   1701  HD1 PRO A 107      61.383  65.297  54.939  1.00  1.17              
ATOM   1702  HD2 PRO A 107      61.305  64.723  56.634  1.00  1.17              
ATOM   1703  CG  PRO A 107      61.320  66.869  56.418  1.00  1.17              
ATOM   1704  HG1 PRO A 107      62.276  67.199  56.019  1.00  1.17              
ATOM   1705  HG2 PRO A 107      61.327  66.883  57.509  1.00  1.17              
ATOM   1706  CB  PRO A 107      60.194  67.750  55.902  1.00  1.17              
ATOM   1707  HB1 PRO A 107      60.424  68.051  54.878  1.00  1.17              
ATOM   1708  HB2 PRO A 107      60.049  68.626  56.533  1.00  1.17              
ATOM   1709  CA  PRO A 107      58.977  66.823  55.932  1.00  1.17              
ATOM   1710  HA  PRO A 107      58.487  66.921  56.899  1.00  1.17              
ATOM   1711  C   PRO A 107      58.001  67.196  54.824  1.00  1.17              
ATOM   1712  O   PRO A 107      58.300  67.057  53.642  1.00  1.17              
ATOM   1713  N   ASN A 108      56.850  67.744  55.184  1.00  0.91              
ATOM   1714  H   ASN A 108      56.618  67.816  56.161  1.00  0.91              
ATOM   1715  CA  ASN A 108      55.952  68.323  54.197  1.00  0.91              
ATOM   1716  HA  ASN A 108      55.867  67.631  53.360  1.00  0.91              
ATOM   1717  CB  ASN A 108      54.580  68.466  54.871  1.00  0.91              
ATOM   1718  HB1 ASN A 108      54.686  69.001  55.814  1.00  0.91              
ATOM   1719  HB2 ASN A 108      54.173  67.476  55.068  1.00  0.91              
ATOM   1720  CG  ASN A 108      53.603  69.232  54.012  1.00  0.91              
ATOM   1721  OD1 ASN A 108      53.196  70.332  54.340  1.00  0.91              
ATOM   1722  ND2 ASN A 108      53.258  68.734  52.855  1.00  0.91              
ATOM   1723 1HD2 ASN A 108      53.579  67.807  52.572  1.00  0.91              
ATOM   1724 2HD2 ASN A 108      52.556  69.219  52.322  1.00  0.91              
ATOM   1725  C   ASN A 108      56.502  69.642  53.649  1.00  0.91              
ATOM   1726  O   ASN A 108      56.767  70.567  54.422  1.00  0.91              
ATOM   1727  N   SER A 109      56.622  69.750  52.318  1.00  1.10              
ATOM   1728  H   SER A 109      56.427  68.934  51.751  1.00  1.10              
ATOM   1729  CA  SER A 109      57.117  70.943  51.587  1.00  1.10              
ATOM   1730  HA  SER A 109      58.158  71.099  51.865  1.00  1.10              
ATOM   1731  CB  SER A 109      57.070  70.726  50.069  1.00  1.10              
ATOM   1732  HB1 SER A 109      57.668  71.491  49.569  1.00  1.10              
ATOM   1733  HB2 SER A 109      56.043  70.809  49.721  1.00  1.10              
ATOM   1734  OG  SER A 109      57.559  69.448  49.745  1.00  1.10              
ATOM   1735  HG  SER A 109      57.117  69.189  48.884  1.00  1.10              
ATOM   1736  C   SER A 109      56.377  72.249  51.884  1.00  1.10              
ATOM   1737  O   SER A 109      56.854  73.322  51.525  1.00  1.10              
ATOM   1738  N   GLN A 110      55.240  72.128  52.574  1.00  1.28              
ATOM   1739  H   GLN A 110      54.984  71.196  52.856  1.00  1.28              
ATOM   1740  CA  GLN A 110      54.238  73.147  52.818  1.00  1.28              
ATOM   1741  HA  GLN A 110      53.366  72.603  53.178  1.00  1.28              
ATOM   1742  CB  GLN A 110      54.686  74.117  53.936  1.00  1.28              
ATOM   1743  HB1 GLN A 110      54.336  75.128  53.722  1.00  1.28              
ATOM   1744  HB2 GLN A 110      55.775  74.159  53.988  1.00  1.28              
ATOM   1745  CG  GLN A 110      54.120  73.682  55.296  1.00  1.28              
ATOM   1746  HG1 GLN A 110      54.473  74.366  56.069  1.00  1.28              
ATOM   1747  HG2 GLN A 110      54.484  72.682  55.535  1.00  1.28              
ATOM   1748  CD  GLN A 110      52.593  73.692  55.296  1.00  1.28              
ATOM   1749  OE1 GLN A 110      51.954  74.678  54.940  1.00  1.28              
ATOM   1750  NE2 GLN A 110      51.943  72.584  55.562  1.00  1.28              
ATOM   1751 1HE2 GLN A 110      52.450  71.704  55.608  1.00  1.28              
ATOM   1752 2HE2 GLN A 110      50.939  72.619  55.512  1.00  1.28              
ATOM   1753  C   GLN A 110      53.725  73.838  51.560  1.00  1.28              
ATOM   1754  O   GLN A 110      54.232  73.685  50.449  1.00  1.28              
ATOM   1755  N   GLN A 111      52.640  74.577  51.745  1.00  1.96              
ATOM   1756  H   GLN A 111      52.278  74.685  52.684  1.00  1.96              
ATOM   1757  CA  GLN A 111      52.038  75.366  50.686  1.00  1.96              
ATOM   1758  HA  GLN A 111      51.573  74.675  49.982  1.00  1.96              
ATOM   1759  CB  GLN A 111      50.928  76.226  51.298  1.00  1.96              
ATOM   1760  HB1 GLN A 111      50.202  75.553  51.758  1.00  1.96              
ATOM   1761  HB2 GLN A 111      50.416  76.776  50.508  1.00  1.96              
ATOM   1762  CG  GLN A 111      51.430  77.221  52.357  1.00  1.96              
ATOM   1763  HG1 GLN A 111      51.791  78.126  51.867  1.00  1.96              
ATOM   1764  HG2 GLN A 111      52.250  76.805  52.941  1.00  1.96              
ATOM   1765  CD  GLN A 111      50.305  77.578  53.309  1.00  1.96              
ATOM   1766  OE1 GLN A 111      49.469  78.417  53.025  1.00  1.96              
ATOM   1767  NE2 GLN A 111      50.203  76.930  54.446  1.00  1.96              
ATOM   1768 1HE2 GLN A 111      50.876  76.217  54.704  1.00  1.96              
ATOM   1769 2HE2 GLN A 111      49.438  77.193  55.039  1.00  1.96              
ATOM   1770  C   GLN A 111      53.075  76.203  49.915  1.00  1.96              
ATOM   1771  O   GLN A 111      54.049  76.726  50.473  1.00  1.96              
ATOM   1772  N   ALA A 112      52.856  76.275  48.604  1.00  2.52              
ATOM   1773  H   ALA A 112      52.033  75.820  48.243  1.00  2.52              
ATOM   1774  CA  ALA A 112      53.686  76.992  47.643  1.00  2.52              
ATOM   1775  HA  ALA A 112      53.459  76.567  46.665  1.00  2.52              
ATOM   1776  CB  ALA A 112      53.202  78.452  47.612  1.00  2.52              
ATOM   1777  HB1 ALA A 112      53.714  78.994  46.817  1.00  2.52              
ATOM   1778  HB2 ALA A 112      52.130  78.493  47.424  1.00  2.52              
ATOM   1779  HB3 ALA A 112      53.421  78.936  48.564  1.00  2.52              
ATOM   1780  C   ALA A 112      55.204  76.854  47.798  1.00  2.52              
ATOM   1781  O   ALA A 112      55.943  77.811  47.590  1.00  2.52              
ATOM   1782  N   LEU A 113      55.662  75.648  48.142  1.00  2.15              
ATOM   1783  H   LEU A 113      54.995  74.944  48.419  1.00  2.15              
ATOM   1784  CA  LEU A 113      57.080  75.302  48.207  1.00  2.15              
ATOM   1785  HA  LEU A 113      57.110  74.243  48.460  1.00  2.15              
ATOM   1786  CB  LEU A 113      57.731  75.455  46.807  1.00  2.15              
ATOM   1787  HB1 LEU A 113      58.707  74.982  46.820  1.00  2.15              
ATOM   1788  HB2 LEU A 113      57.908  76.514  46.619  1.00  2.15              
ATOM   1789  CG  LEU A 113      56.929  74.883  45.616  1.00  2.15              
ATOM   1790  HG  LEU A 113      56.010  75.458  45.489  1.00  2.15              
ATOM   1791  CD1 LEU A 113      57.749  75.032  44.338  1.00  2.15              
ATOM   1792 1HD1 LEU A 113      57.171  74.693  43.483  1.00  2.15              
ATOM   1793 2HD1 LEU A 113      58.021  76.078  44.195  1.00  2.15              
ATOM   1794 3HD1 LEU A 113      58.653  74.424  44.401  1.00  2.15              
ATOM   1795  CD2 LEU A 113      56.543  73.404  45.763  1.00  2.15              
ATOM   1796 1HD2 LEU A 113      55.982  73.090  44.886  1.00  2.15              
ATOM   1797 2HD2 LEU A 113      57.440  72.792  45.841  1.00  2.15              
ATOM   1798 3HD2 LEU A 113      55.928  73.251  46.647  1.00  2.15              
ATOM   1799  C   LEU A 113      57.816  76.008  49.358  1.00  2.15              
ATOM   1800  O   LEU A 113      59.045  76.017  49.381  1.00  2.15              
ATOM   1801  N   SER A 114      57.100  76.545  50.352  1.00  1.89              
ATOM   1802  H   SER A 114      56.091  76.531  50.263  1.00  1.89              
ATOM   1803  CA  SER A 114      57.690  77.363  51.428  1.00  1.89              
ATOM   1804  HA  SER A 114      58.111  78.262  50.979  1.00  1.89              
ATOM   1805  CB  SER A 114      56.600  77.798  52.414  1.00  1.89              
ATOM   1806  HB1 SER A 114      57.047  78.433  53.181  1.00  1.89              
ATOM   1807  HB2 SER A 114      56.170  76.919  52.896  1.00  1.89              
ATOM   1808  OG  SER A 114      55.575  78.525  51.772  1.00  1.89              
ATOM   1809  HG  SER A 114      55.015  77.916  51.258  1.00  1.89              
ATOM   1810  C   SER A 114      58.805  76.696  52.238  1.00  1.89              
ATOM   1811  O   SER A 114      59.687  77.383  52.749  1.00  1.89              
ATOM   1812  N   ARG A 115      58.804  75.359  52.350  1.00  1.23              
ATOM   1813  H   ARG A 115      58.032  74.852  51.921  1.00  1.23              
ATOM   1814  CA  ARG A 115      59.933  74.590  52.893  1.00  1.23              
ATOM   1815  HA  ARG A 115      60.781  75.276  52.911  1.00  1.23              
ATOM   1816  CB  ARG A 115      59.721  74.191  54.378  1.00  1.23              
ATOM   1817  HB1 ARG A 115      59.309  75.052  54.908  1.00  1.23              
ATOM   1818  HB2 ARG A 115      60.706  73.999  54.803  1.00  1.23              
ATOM   1819  CG  ARG A 115      58.832  72.966  54.684  1.00  1.23              
ATOM   1820  HG1 ARG A 115      59.227  72.087  54.174  1.00  1.23              
ATOM   1821  HG2 ARG A 115      57.835  73.163  54.293  1.00  1.23              
ATOM   1822  CD  ARG A 115      58.715  72.649  56.192  1.00  1.23              
ATOM   1823  HD1 ARG A 115      58.002  71.831  56.315  1.00  1.23              
ATOM   1824  HD2 ARG A 115      58.316  73.523  56.711  1.00  1.23              
ATOM   1825  NE  ARG A 115      60.009  72.266  56.809  1.00  1.23              
ATOM   1826  HE  ARG A 115      60.831  72.698  56.428  1.00  1.23              
ATOM   1827  CZ  ARG A 115      60.248  71.431  57.814  1.00  1.23              
ATOM   1828  NH1 ARG A 115      59.329  70.851  58.540  1.00  1.23              
ATOM   1829 1HH1 ARG A 115      58.360  71.079  58.448  1.00  1.23              
ATOM   1830 2HH1 ARG A 115      59.643  70.231  59.282  1.00  1.23              
ATOM   1831  NH2 ARG A 115      61.465  71.135  58.136  1.00  1.23              
ATOM   1832 1HH2 ARG A 115      62.267  71.540  57.687  1.00  1.23              
ATOM   1833 2HH2 ARG A 115      61.651  70.499  58.924  1.00  1.23              
ATOM   1834  C   ARG A 115      60.432  73.488  51.968  1.00  1.23              
ATOM   1835  O   ARG A 115      61.057  72.543  52.431  1.00  1.23              
ATOM   1836  N   LEU A 116      60.224  73.639  50.659  1.00  1.02              
ATOM   1837  H   LEU A 116      59.745  74.483  50.359  1.00  1.02              
ATOM   1838  CA  LEU A 116      60.777  72.780  49.608  1.00  1.02              
ATOM   1839  HA  LEU A 116      60.420  71.769  49.797  1.00  1.02              
ATOM   1840  CB  LEU A 116      60.199  73.224  48.251  1.00  1.02              
ATOM   1841  HB1 LEU A 116      60.548  74.235  48.042  1.00  1.02              
ATOM   1842  HB2 LEU A 116      59.120  73.272  48.386  1.00  1.02              
ATOM   1843  CG  LEU A 116      60.428  72.354  46.996  1.00  1.02              
ATOM   1844  HG  LEU A 116      59.699  72.681  46.258  1.00  1.02              
ATOM   1845  CD1 LEU A 116      61.802  72.566  46.367  1.00  1.02              
ATOM   1846 1HD1 LEU A 116      61.823  72.069  45.398  1.00  1.02              
ATOM   1847 2HD1 LEU A 116      61.982  73.627  46.210  1.00  1.02              
ATOM   1848 3HD1 LEU A 116      62.589  72.144  46.983  1.00  1.02              
ATOM   1849  CD2 LEU A 116      60.190  70.865  47.245  1.00  1.02              
ATOM   1850 1HD2 LEU A 116      60.207  70.337  46.295  1.00  1.02              
ATOM   1851 2HD2 LEU A 116      60.963  70.454  47.890  1.00  1.02              
ATOM   1852 3HD2 LEU A 116      59.210  70.715  47.695  1.00  1.02              
ATOM   1853  C   LEU A 116      62.311  72.737  49.640  1.00  1.02              
ATOM   1854  O   LEU A 116      62.883  71.672  49.459  1.00  1.02              
ATOM   1855  N   SER A 117      63.011  73.816  49.990  1.00  1.05              
ATOM   1856  H   SER A 117      62.534  74.697  50.129  1.00  1.05              
ATOM   1857  CA  SER A 117      64.468  73.758  50.196  1.00  1.05              
ATOM   1858  HA  SER A 117      64.924  73.347  49.294  1.00  1.05              
ATOM   1859  CB  SER A 117      65.026  75.173  50.382  1.00  1.05              
ATOM   1860  HB1 SER A 117      64.853  75.746  49.469  1.00  1.05              
ATOM   1861  HB2 SER A 117      66.101  75.120  50.564  1.00  1.05              
ATOM   1862  OG  SER A 117      64.388  75.820  51.468  1.00  1.05              
ATOM   1863  HG  SER A 117      64.704  76.731  51.514  1.00  1.05              
ATOM   1864  C   SER A 117      64.890  72.853  51.364  1.00  1.05              
ATOM   1865  O   SER A 117      65.798  72.021  51.235  1.00  1.05              
ATOM   1866  N   TYR A 118      64.171  72.941  52.487  1.00  0.99              
ATOM   1867  H   TYR A 118      63.460  73.658  52.521  1.00  0.99              
ATOM   1868  CA  TYR A 118      64.343  72.065  53.655  1.00  0.99              
ATOM   1869  HA  TYR A 118      65.377  72.135  53.997  1.00  0.99              
ATOM   1870  CB  TYR A 118      63.405  72.535  54.786  1.00  0.99              
ATOM   1871  HB1 TYR A 118      62.419  72.094  54.641  1.00  0.99              
ATOM   1872  HB2 TYR A 118      63.281  73.613  54.683  1.00  0.99              
ATOM   1873  CG  TYR A 118      63.838  72.261  56.223  1.00  0.99              
ATOM   1874  CD1 TYR A 118      63.751  73.306  57.166  1.00  0.99              
ATOM   1875  HD1 TYR A 118      63.434  74.293  56.865  1.00  0.99              
ATOM   1876  CE1 TYR A 118      64.104  73.085  58.512  1.00  0.99              
ATOM   1877  HE1 TYR A 118      64.053  73.886  59.233  1.00  0.99              
ATOM   1878  CZ  TYR A 118      64.569  71.821  58.930  1.00  0.99              
ATOM   1879  OH  TYR A 118      64.912  71.621  60.228  1.00  0.99              
ATOM   1880  HH  TYR A 118      65.355  70.768  60.361  1.00  0.99              
ATOM   1881  CE2 TYR A 118      64.651  70.770  57.993  1.00  0.99              
ATOM   1882  HE2 TYR A 118      65.000  69.792  58.314  1.00  0.99              
ATOM   1883  CD2 TYR A 118      64.268  70.985  56.653  1.00  0.99              
ATOM   1884  HD2 TYR A 118      64.320  70.148  55.972  1.00  0.99              
ATOM   1885  C   TYR A 118      64.056  70.612  53.282  1.00  0.99              
ATOM   1886  O   TYR A 118      64.785  69.713  53.671  1.00  0.99              
ATOM   1887  N   ARG A 119      63.012  70.373  52.481  1.00  0.78              
ATOM   1888  H   ARG A 119      62.429  71.163  52.213  1.00  0.78              
ATOM   1889  CA  ARG A 119      62.653  69.056  51.969  1.00  0.78              
ATOM   1890  HA  ARG A 119      62.501  68.381  52.814  1.00  0.78              
ATOM   1891  CB  ARG A 119      61.355  69.175  51.154  1.00  0.78              
ATOM   1892  HB1 ARG A 119      61.483  69.910  50.369  1.00  0.78              
ATOM   1893  HB2 ARG A 119      60.548  69.517  51.806  1.00  0.78              
ATOM   1894  CG  ARG A 119      60.927  67.872  50.471  1.00  0.78              
ATOM   1895  HG1 ARG A 119      61.684  67.533  49.763  1.00  0.78              
ATOM   1896  HG2 ARG A 119      60.026  68.090  49.906  1.00  0.78              
ATOM   1897  CD  ARG A 119      60.681  66.797  51.533  1.00  0.78              
ATOM   1898  HD1 ARG A 119      60.162  67.248  52.369  1.00  0.78              
ATOM   1899  HD2 ARG A 119      61.640  66.437  51.907  1.00  0.78              
ATOM   1900  NE  ARG A 119      59.923  65.643  51.039  1.00  0.78              
ATOM   1901  HE  ARG A 119      60.394  64.739  51.106  1.00  0.78              
ATOM   1902  CZ  ARG A 119      58.726  65.627  50.471  1.00  0.78              
ATOM   1903  NH1 ARG A 119      57.970  66.652  50.246  1.00  0.78              
ATOM   1904 1HH1 ARG A 119      58.243  67.589  50.484  1.00  0.78              
ATOM   1905 2HH1 ARG A 119      57.180  66.536  49.600  1.00  0.78              
ATOM   1906  NH2 ARG A 119      58.222  64.519  50.049  1.00  0.78              
ATOM   1907 1HH2 ARG A 119      58.397  63.678  50.586  1.00  0.78              
ATOM   1908 2HH2 ARG A 119      57.285  64.637  49.658  1.00  0.78              
ATOM   1909  C   ARG A 119      63.767  68.468  51.122  1.00  0.78              
ATOM   1910  O   ARG A 119      64.178  67.355  51.383  1.00  0.78              
ATOM   1911  N   MET A 120      64.296  69.205  50.151  1.00  0.86              
ATOM   1912  H   MET A 120      63.901  70.120  49.959  1.00  0.86              
ATOM   1913  CA  MET A 120      65.375  68.708  49.300  1.00  0.86              
ATOM   1914  HA  MET A 120      65.061  67.753  48.879  1.00  0.86              
ATOM   1915  CB  MET A 120      65.629  69.654  48.111  1.00  0.86              
ATOM   1916  HB1 MET A 120      66.500  69.297  47.560  1.00  0.86              
ATOM   1917  HB2 MET A 120      65.850  70.652  48.489  1.00  0.86              
ATOM   1918  CG  MET A 120      64.432  69.723  47.153  1.00  0.86              
ATOM   1919  HG1 MET A 120      64.657  70.434  46.357  1.00  0.86              
ATOM   1920  HG2 MET A 120      63.575  70.113  47.695  1.00  0.86              
ATOM   1921  SD  MET A 120      63.898  68.162  46.386  1.00  0.86              
ATOM   1922  CE  MET A 120      65.099  67.997  45.039  1.00  0.86              
ATOM   1923  HE1 MET A 120      64.865  67.108  44.454  1.00  0.86              
ATOM   1924  HE2 MET A 120      65.040  68.868  44.388  1.00  0.86              
ATOM   1925  HE3 MET A 120      66.104  67.910  45.448  1.00  0.86              
ATOM   1926  C   MET A 120      66.661  68.410  50.088  1.00  0.86              
ATOM   1927  O   MET A 120      67.304  67.388  49.851  1.00  0.86              
ATOM   1928  N   SER A 121      66.973  69.237  51.090  1.00  0.87              
ATOM   1929  H   SER A 121      66.405  70.066  51.205  1.00  0.87              
ATOM   1930  CA  SER A 121      68.085  68.999  52.025  1.00  0.87              
ATOM   1931  HA  SER A 121      69.008  68.905  51.456  1.00  0.87              
ATOM   1932  CB  SER A 121      68.235  70.201  52.965  1.00  0.87              
ATOM   1933  HB1 SER A 121      69.135  70.066  53.567  1.00  0.87              
ATOM   1934  HB2 SER A 121      67.374  70.258  53.632  1.00  0.87              
ATOM   1935  OG  SER A 121      68.342  71.413  52.242  1.00  0.87              
ATOM   1936  HG  SER A 121      67.473  71.674  51.897  1.00  0.87              
ATOM   1937  C   SER A 121      67.906  67.721  52.870  1.00  0.87              
ATOM   1938  O   SER A 121      68.839  66.937  53.080  1.00  0.87              
ATOM   1939  N   TRP A 122      66.677  67.505  53.345  1.00  0.73              
ATOM   1940  H   TRP A 122      65.965  68.207  53.177  1.00  0.73              
ATOM   1941  CA  TRP A 122      66.264  66.301  54.053  1.00  0.73              
ATOM   1942  HA  TRP A 122      66.904  66.156  54.919  1.00  0.73              
ATOM   1943  CB  TRP A 122      64.819  66.415  54.558  1.00  0.73              
ATOM   1944  HB1 TRP A 122      64.125  66.409  53.720  1.00  0.73              
ATOM   1945  HB2 TRP A 122      64.707  67.364  55.079  1.00  0.73              
ATOM   1946  CG  TRP A 122      64.412  65.323  55.508  1.00  0.73              
ATOM   1947  CD1 TRP A 122      64.190  64.024  55.198  1.00  0.73              
ATOM   1948  HD1 TRP A 122      64.267  63.592  54.200  1.00  0.73              
ATOM   1949  NE1 TRP A 122      63.934  63.306  56.349  1.00  0.73              
ATOM   1950  HE1 TRP A 122      63.766  62.307  56.364  1.00  0.73              
ATOM   1951  CE2 TRP A 122      63.971  64.115  57.466  1.00  0.73              
ATOM   1952  CZ2 TRP A 122      63.828  63.867  58.839  1.00  0.73              
ATOM   1953  HZ2 TRP A 122      63.696  62.861  59.201  1.00  0.73              
ATOM   1954  CH2 TRP A 122      63.903  64.950  59.735  1.00  0.73              
ATOM   1955  HH2 TRP A 122      63.868  64.792  60.804  1.00  0.73              
ATOM   1956  CZ3 TRP A 122      64.055  66.257  59.250  1.00  0.73              
ATOM   1957  HZ3 TRP A 122      64.088  67.086  59.948  1.00  0.73              
ATOM   1958  CE3 TRP A 122      64.244  66.485  57.876  1.00  0.73              
ATOM   1959  HE3 TRP A 122      64.435  67.485  57.531  1.00  0.73              
ATOM   1960  CD2 TRP A 122      64.225  65.417  56.952  1.00  0.73              
ATOM   1961  C   TRP A 122      66.423  65.060  53.201  1.00  0.73              
ATOM   1962  O   TRP A 122      66.912  64.051  53.676  1.00  0.73              
ATOM   1963  N   GLU A 123      66.012  65.128  51.943  1.00  0.81              
ATOM   1964  H   GLU A 123      65.590  65.997  51.640  1.00  0.81              
ATOM   1965  CA  GLU A 123      65.956  63.996  51.027  1.00  0.81              
ATOM   1966  HA  GLU A 123      65.559  63.130  51.559  1.00  0.81              
ATOM   1967  CB  GLU A 123      64.976  64.328  49.896  1.00  0.81              
ATOM   1968  HB1 GLU A 123      64.992  63.533  49.150  1.00  0.81              
ATOM   1969  HB2 GLU A 123      65.303  65.250  49.415  1.00  0.81              
ATOM   1970  CG  GLU A 123      63.542  64.522  50.436  1.00  0.81              
ATOM   1971  HG1 GLU A 123      63.010  65.157  49.725  1.00  0.81              
ATOM   1972  HG2 GLU A 123      63.551  65.043  51.389  1.00  0.81              
ATOM   1973  CD  GLU A 123      62.734  63.248  50.653  1.00  0.81              
ATOM   1974  OE1 GLU A 123      63.293  62.136  50.675  1.00  0.81              
ATOM   1975  OE2 GLU A 123      61.492  63.393  50.679  1.00  0.81              
ATOM   1976  C   GLU A 123      67.352  63.594  50.529  1.00  0.81              
ATOM   1977  O   GLU A 123      67.642  62.399  50.365  1.00  0.81              
ATOM   1978  N   VAL A 124      68.266  64.564  50.364  1.00  1.01              
ATOM   1979  H   VAL A 124      67.998  65.539  50.468  1.00  1.01              
ATOM   1980  CA  VAL A 124      69.684  64.223  50.173  1.00  1.01              
ATOM   1981  HA  VAL A 124      69.721  63.443  49.413  1.00  1.01              
ATOM   1982  CB  VAL A 124      70.572  65.352  49.602  1.00  1.01              
ATOM   1983  HB  VAL A 124      71.570  64.931  49.467  1.00  1.01              
ATOM   1984  CG1 VAL A 124      70.079  65.783  48.217  1.00  1.01              
ATOM   1985 1HG1 VAL A 124      70.761  66.519  47.791  1.00  1.01              
ATOM   1986 2HG1 VAL A 124      70.044  64.924  47.547  1.00  1.01              
ATOM   1987 3HG1 VAL A 124      69.083  66.218  48.284  1.00  1.01              
ATOM   1988  CG2 VAL A 124      70.722  66.589  50.486  1.00  1.01              
ATOM   1989 1HG2 VAL A 124      71.369  67.318  49.998  1.00  1.01              
ATOM   1990 2HG2 VAL A 124      69.748  67.035  50.641  1.00  1.01              
ATOM   1991 3HG2 VAL A 124      71.166  66.328  51.447  1.00  1.01              
ATOM   1992  C   VAL A 124      70.323  63.592  51.407  1.00  1.01              
ATOM   1993  O   VAL A 124      70.980  62.549  51.279  1.00  1.01              
ATOM   1994  N   GLU A 125      70.098  64.155  52.601  1.00  0.97              
ATOM   1995  H   GLU A 125      69.565  65.015  52.675  1.00  0.97              
ATOM   1996  CA  GLU A 125      70.778  63.602  53.779  1.00  0.97              
ATOM   1997  HA  GLU A 125      71.802  63.415  53.464  1.00  0.97              
ATOM   1998  CB  GLU A 125      70.841  64.613  54.930  1.00  0.97              
ATOM   1999  HB1 GLU A 125      69.956  64.500  55.556  1.00  0.97              
ATOM   2000  HB2 GLU A 125      70.847  65.628  54.532  1.00  0.97              
ATOM   2001  CG  GLU A 125      72.110  64.418  55.778  1.00  0.97              
ATOM   2002  HG1 GLU A 125      72.094  63.416  56.215  1.00  0.97              
ATOM   2003  HG2 GLU A 125      72.084  65.133  56.590  1.00  0.97              
ATOM   2004  CD  GLU A 125      73.437  64.616  55.010  1.00  0.97              
ATOM   2005  OE1 GLU A 125      73.444  65.151  53.877  1.00  0.97              
ATOM   2006  OE2 GLU A 125      74.504  64.181  55.492  1.00  0.97              
ATOM   2007  C   GLU A 125      70.249  62.213  54.177  1.00  0.97              
ATOM   2008  O   GLU A 125      71.019  61.279  54.404  1.00  0.97              
ATOM   2009  N   PHE A 126      68.933  62.030  54.104  1.00  0.83              
ATOM   2010  H   PHE A 126      68.363  62.850  53.915  1.00  0.83              
ATOM   2011  CA  PHE A 126      68.230  60.752  54.178  1.00  0.83              
ATOM   2012  HA  PHE A 126      68.347  60.347  55.184  1.00  0.83              
ATOM   2013  CB  PHE A 126      66.737  61.015  53.926  1.00  0.83              
ATOM   2014  HB1 PHE A 126      66.662  61.618  53.023  1.00  0.83              
ATOM   2015  HB2 PHE A 126      66.346  61.608  54.754  1.00  0.83              
ATOM   2016  CG  PHE A 126      65.813  59.822  53.732  1.00  0.83              
ATOM   2017  CD1 PHE A 126      65.858  58.698  54.582  1.00  0.83              
ATOM   2018  HD1 PHE A 126      66.586  58.640  55.377  1.00  0.83              
ATOM   2019  CE1 PHE A 126      64.938  57.646  54.403  1.00  0.83              
ATOM   2020  HE1 PHE A 126      64.973  56.782  55.057  1.00  0.83              
ATOM   2021  CZ  PHE A 126      63.960  57.720  53.394  1.00  0.83              
ATOM   2022  HZ  PHE A 126      63.236  56.928  53.272  1.00  0.83              
ATOM   2023  CE2 PHE A 126      63.913  58.839  52.548  1.00  0.83              
ATOM   2024  HE2 PHE A 126      63.158  58.922  51.777  1.00  0.83              
ATOM   2025  CD2 PHE A 126      64.846  59.876  52.712  1.00  0.83              
ATOM   2026  HD2 PHE A 126      64.796  60.735  52.056  1.00  0.83              
ATOM   2027  C   PHE A 126      68.780  59.722  53.201  1.00  0.83              
ATOM   2028  O   PHE A 126      69.071  58.597  53.609  1.00  0.83              
ATOM   2029  N   LYS A 127      68.983  60.090  51.931  1.00  0.91              
ATOM   2030  H   LYS A 127      68.674  61.012  51.632  1.00  0.91              
ATOM   2031  CA  LYS A 127      69.528  59.148  50.941  1.00  0.91              
ATOM   2032  HA  LYS A 127      68.928  58.238  50.989  1.00  0.91              
ATOM   2033  CB  LYS A 127      69.326  59.775  49.569  1.00  0.91              
ATOM   2034  HB1 LYS A 127      69.967  60.651  49.463  1.00  0.91              
ATOM   2035  HB2 LYS A 127      68.284  60.085  49.545  1.00  0.91              
ATOM   2036  CG  LYS A 127      69.565  58.807  48.409  1.00  0.91              
ATOM   2037  HG1 LYS A 127      68.999  57.894  48.572  1.00  0.91              
ATOM   2038  HG2 LYS A 127      70.619  58.532  48.371  1.00  0.91              
ATOM   2039  CD  LYS A 127      69.169  59.406  47.056  1.00  0.91              
ATOM   2040  HD1 LYS A 127      69.018  58.587  46.350  1.00  0.91              
ATOM   2041  HD2 LYS A 127      70.013  59.982  46.682  1.00  0.91              
ATOM   2042  CE  LYS A 127      67.898  60.295  47.038  1.00  0.91              
ATOM   2043  HE1 LYS A 127      67.131  59.864  47.687  1.00  0.91              
ATOM   2044  HE2 LYS A 127      67.513  60.273  46.015  1.00  0.91              
ATOM   2045  NZ  LYS A 127      68.186  61.710  47.396  1.00  0.91              
ATOM   2046  HZ1 LYS A 127      67.557  62.326  46.883  1.00  0.91              
ATOM   2047  HZ2 LYS A 127      68.183  61.901  48.391  1.00  0.91              
ATOM   2048  HZ3 LYS A 127      69.069  61.979  46.950  1.00  0.91              
ATOM   2049  C   LYS A 127      70.974  58.727  51.198  1.00  0.91              
ATOM   2050  O   LYS A 127      71.310  57.558  50.984  1.00  0.91              
ATOM   2051  N   LYS A 128      71.811  59.630  51.716  1.00  1.07              
ATOM   2052  H   LYS A 128      71.472  60.583  51.838  1.00  1.07              
ATOM   2053  CA  LYS A 128      73.156  59.262  52.201  1.00  1.07              
ATOM   2054  HA  LYS A 128      73.699  58.760  51.399  1.00  1.07              
ATOM   2055  CB  LYS A 128      73.924  60.542  52.581  1.00  1.07              
ATOM   2056  HB1 LYS A 128      74.803  60.259  53.161  1.00  1.07              
ATOM   2057  HB2 LYS A 128      73.287  61.164  53.209  1.00  1.07              
ATOM   2058  CG  LYS A 128      74.375  61.334  51.343  1.00  1.07              
ATOM   2059  HG1 LYS A 128      73.581  61.352  50.596  1.00  1.07              
ATOM   2060  HG2 LYS A 128      75.237  60.839  50.895  1.00  1.07              
ATOM   2061  CD  LYS A 128      74.736  62.792  51.662  1.00  1.07              
ATOM   2062  HD1 LYS A 128      73.819  63.318  51.932  1.00  1.07              
ATOM   2063  HD2 LYS A 128      75.155  63.264  50.772  1.00  1.07              
ATOM   2064  CE  LYS A 128      75.737  62.909  52.822  1.00  1.07              
ATOM   2065  HE1 LYS A 128      76.691  62.458  52.545  1.00  1.07              
ATOM   2066  HE2 LYS A 128      75.323  62.356  53.671  1.00  1.07              
ATOM   2067  NZ  LYS A 128      75.899  64.311  53.248  1.00  1.07              
ATOM   2068  HZ1 LYS A 128      75.001  64.799  53.148  1.00  1.07              
ATOM   2069  HZ2 LYS A 128      75.955  64.333  54.269  1.00  1.07              
ATOM   2070  HZ3 LYS A 128      76.643  64.815  52.802  1.00  1.07              
ATOM   2071  C   LYS A 128      73.100  58.267  53.366  1.00  1.07              
ATOM   2072  O   LYS A 128      73.754  57.217  53.322  1.00  1.07              
ATOM   2073  N   PHE A 129      72.261  58.562  54.363  1.00  1.04              
ATOM   2074  H   PHE A 129      71.750  59.440  54.317  1.00  1.04              
ATOM   2075  CA  PHE A 129      72.046  57.708  55.533  1.00  1.04              
ATOM   2076  HA  PHE A 129      72.995  57.615  56.062  1.00  1.04              
ATOM   2077  CB  PHE A 129      71.050  58.391  56.487  1.00  1.04              
ATOM   2078  HB1 PHE A 129      70.064  58.422  56.026  1.00  1.04              
ATOM   2079  HB2 PHE A 129      71.364  59.426  56.633  1.00  1.04              
ATOM   2080  CG  PHE A 129      70.932  57.739  57.853  1.00  1.04              
ATOM   2081  CD1 PHE A 129      71.763  58.165  58.909  1.00  1.04              
ATOM   2082  HD1 PHE A 129      72.487  58.951  58.748  1.00  1.04              
ATOM   2083  CE1 PHE A 129      71.638  57.587  60.185  1.00  1.04              
ATOM   2084  HE1 PHE A 129      72.269  57.929  60.997  1.00  1.04              
ATOM   2085  CZ  PHE A 129      70.675  56.589  60.415  1.00  1.04              
ATOM   2086  HZ  PHE A 129      70.567  56.163  61.402  1.00  1.04              
ATOM   2087  CE2 PHE A 129      69.846  56.160  59.365  1.00  1.04              
ATOM   2088  HE2 PHE A 129      69.099  55.396  59.549  1.00  1.04              
ATOM   2089  CD2 PHE A 129      69.976  56.732  58.087  1.00  1.04              
ATOM   2090  HD2 PHE A 129      69.325  56.404  57.286  1.00  1.04              
ATOM   2091  C   PHE A 129      71.614  56.285  55.149  1.00  1.04              
ATOM   2092  O   PHE A 129      72.218  55.294  55.560  1.00  1.04              
ATOM   2093  N   LEU A 130      70.613  56.191  54.274  1.00  1.03              
ATOM   2094  H   LEU A 130      70.155  57.058  53.993  1.00  1.03              
ATOM   2095  CA  LEU A 130      70.061  54.948  53.750  1.00  1.03              
ATOM   2096  HA  LEU A 130      69.809  54.306  54.594  1.00  1.03              
ATOM   2097  CB  LEU A 130      68.775  55.312  52.977  1.00  1.03              
ATOM   2098  HB1 LEU A 130      69.065  55.848  52.072  1.00  1.03              
ATOM   2099  HB2 LEU A 130      68.175  55.992  53.584  1.00  1.03              
ATOM   2100  CG  LEU A 130      67.891  54.117  52.587  1.00  1.03              
ATOM   2101  HG  LEU A 130      68.498  53.365  52.094  1.00  1.03              
ATOM   2102  CD1 LEU A 130      67.226  53.480  53.808  1.00  1.03              
ATOM   2103 1HD1 LEU A 130      66.684  52.596  53.485  1.00  1.03              
ATOM   2104 2HD1 LEU A 130      67.977  53.160  54.527  1.00  1.03              
ATOM   2105 3HD1 LEU A 130      66.546  54.187  54.282  1.00  1.03              
ATOM   2106  CD2 LEU A 130      66.802  54.576  51.616  1.00  1.03              
ATOM   2107 1HD2 LEU A 130      66.214  53.714  51.297  1.00  1.03              
ATOM   2108 2HD2 LEU A 130      66.152  55.308  52.095  1.00  1.03              
ATOM   2109 3HD2 LEU A 130      67.267  55.017  50.734  1.00  1.03              
ATOM   2110  C   LEU A 130      71.046  54.170  52.873  1.00  1.03              
ATOM   2111  O   LEU A 130      71.040  52.945  52.905  1.00  1.03              
ATOM   2112  N   LYS A 131      71.923  54.852  52.113  1.00  1.07              
ATOM   2113  H   LYS A 131      71.856  55.864  52.045  1.00  1.07              
ATOM   2114  CA  LYS A 131      72.985  54.131  51.401  1.00  1.07              
ATOM   2115  HA  LYS A 131      72.486  53.285  50.933  1.00  1.07              
ATOM   2116  CB  LYS A 131      73.626  54.949  50.273  1.00  1.07              
ATOM   2117  HB1 LYS A 131      74.475  55.514  50.661  1.00  1.07              
ATOM   2118  HB2 LYS A 131      72.902  55.658  49.868  1.00  1.07              
ATOM   2119  CG  LYS A 131      74.095  54.036  49.113  1.00  1.07              
ATOM   2120  HG1 LYS A 131      74.796  53.294  49.498  1.00  1.07              
ATOM   2121  HG2 LYS A 131      74.640  54.662  48.405  1.00  1.07              
ATOM   2122  CD  LYS A 131      72.947  53.332  48.345  1.00  1.07              
ATOM   2123  HD1 LYS A 131      73.073  53.535  47.281  1.00  1.07              
ATOM   2124  HD2 LYS A 131      71.992  53.757  48.649  1.00  1.07              
ATOM   2125  CE  LYS A 131      72.918  51.805  48.534  1.00  1.07              
ATOM   2126  HE1 LYS A 131      72.911  51.568  49.598  1.00  1.07              
ATOM   2127  HE2 LYS A 131      73.834  51.386  48.111  1.00  1.07              
ATOM   2128  NZ  LYS A 131      71.749  51.166  47.873  1.00  1.07              
ATOM   2129  HZ1 LYS A 131      71.666  51.415  46.891  1.00  1.07              
ATOM   2130  HZ2 LYS A 131      71.821  50.143  47.889  1.00  1.07              
ATOM   2131  HZ3 LYS A 131      70.859  51.363  48.312  1.00  1.07              
ATOM   2132  C   LYS A 131      73.965  53.479  52.370  1.00  1.07              
ATOM   2133  O   LYS A 131      74.174  52.268  52.272  1.00  1.07              
ATOM   2134  N   ALA A 132      74.457  54.240  53.355  1.00  1.18              
ATOM   2135  H   ALA A 132      74.179  55.216  53.410  1.00  1.18              
ATOM   2136  CA  ALA A 132      75.331  53.695  54.398  1.00  1.18              
ATOM   2137  HA  ALA A 132      76.260  53.373  53.923  1.00  1.18              
ATOM   2138  CB  ALA A 132      75.679  54.803  55.398  1.00  1.18              
ATOM   2139  HB1 ALA A 132      76.384  54.418  56.136  1.00  1.18              
ATOM   2140  HB2 ALA A 132      76.138  55.644  54.876  1.00  1.18              
ATOM   2141  HB3 ALA A 132      74.783  55.153  55.911  1.00  1.18              
ATOM   2142  C   ALA A 132      74.729  52.451  55.075  1.00  1.18              
ATOM   2143  O   ALA A 132      75.354  51.388  55.113  1.00  1.18              
ATOM   2144  N   LEU A 133      73.478  52.564  55.515  1.00  1.17              
ATOM   2145  H   LEU A 133      73.031  53.472  55.442  1.00  1.17              
ATOM   2146  CA  LEU A 133      72.704  51.481  56.115  1.00  1.17              
ATOM   2147  HA  LEU A 133      73.210  51.173  57.028  1.00  1.17              
ATOM   2148  CB  LEU A 133      71.324  52.085  56.456  1.00  1.17              
ATOM   2149  HB1 LEU A 133      70.714  52.088  55.551  1.00  1.17              
ATOM   2150  HB2 LEU A 133      71.459  53.126  56.755  1.00  1.17              
ATOM   2151  CG  LEU A 133      70.561  51.389  57.582  1.00  1.17              
ATOM   2152  HG  LEU A 133      70.434  50.332  57.352  1.00  1.17              
ATOM   2153  CD1 LEU A 133      71.277  51.561  58.925  1.00  1.17              
ATOM   2154 1HD1 LEU A 133      70.636  51.200  59.726  1.00  1.17              
ATOM   2155 2HD1 LEU A 133      72.197  50.983  58.935  1.00  1.17              
ATOM   2156 3HD1 LEU A 133      71.497  52.615  59.097  1.00  1.17              
ATOM   2157  CD2 LEU A 133      69.187  52.044  57.723  1.00  1.17              
ATOM   2158 1HD2 LEU A 133      68.577  51.459  58.411  1.00  1.17              
ATOM   2159 2HD2 LEU A 133      69.290  53.062  58.101  1.00  1.17              
ATOM   2160 3HD2 LEU A 133      68.699  52.082  56.754  1.00  1.17              
ATOM   2161  C   LEU A 133      72.593  50.246  55.204  1.00  1.17              
ATOM   2162  O   LEU A 133      72.843  49.122  55.663  1.00  1.17              
ATOM   2163  N   GLU A 134      72.320  50.437  53.905  1.00  1.26              
ATOM   2164  H   GLU A 134      72.162  51.373  53.546  1.00  1.26              
ATOM   2165  CA  GLU A 134      72.267  49.296  52.991  1.00  1.26              
ATOM   2166  HA  GLU A 134      71.576  48.571  53.424  1.00  1.26              
ATOM   2167  CB  GLU A 134      71.734  49.639  51.603  1.00  1.26              
ATOM   2168  HB1 GLU A 134      72.434  50.293  51.084  1.00  1.26              
ATOM   2169  HB2 GLU A 134      70.770  50.138  51.699  1.00  1.26              
ATOM   2170  CG  GLU A 134      71.568  48.316  50.840  1.00  1.26              
ATOM   2171  HG1 GLU A 134      70.934  47.634  51.414  1.00  1.26              
ATOM   2172  HG2 GLU A 134      72.535  47.837  50.679  1.00  1.26              
ATOM   2173  CD  GLU A 134      70.958  48.539  49.475  1.00  1.26              
ATOM   2174  OE1 GLU A 134      71.737  48.598  48.502  1.00  1.26              
ATOM   2175  OE2 GLU A 134      69.726  48.721  49.421  1.00  1.26              
ATOM   2176  C   GLU A 134      73.614  48.582  52.890  1.00  1.26              
ATOM   2177  O   GLU A 134      73.657  47.351  52.863  1.00  1.26              
ATOM   2178  N   LEU A 135      74.711  49.339  52.919  1.00  1.50              
ATOM   2179  H   LEU A 135      74.618  50.344  53.030  1.00  1.50              
ATOM   2180  CA  LEU A 135      76.042  48.748  52.833  1.00  1.50              
ATOM   2181  HA  LEU A 135      76.038  48.002  52.039  1.00  1.50              
ATOM   2182  CB  LEU A 135      77.047  49.856  52.453  1.00  1.50              
ATOM   2183  HB1 LEU A 135      78.059  49.452  52.487  1.00  1.50              
ATOM   2184  HB2 LEU A 135      76.984  50.646  53.200  1.00  1.50              
ATOM   2185  CG  LEU A 135      76.808  50.465  51.053  1.00  1.50              
ATOM   2186  HG  LEU A 135      75.754  50.705  50.921  1.00  1.50              
ATOM   2187  CD1 LEU A 135      77.609  51.755  50.899  1.00  1.50              
ATOM   2188 1HD1 LEU A 135      77.421  52.195  49.921  1.00  1.50              
ATOM   2189 2HD1 LEU A 135      77.306  52.464  51.668  1.00  1.50              
ATOM   2190 3HD1 LEU A 135      78.674  51.549  51.004  1.00  1.50              
ATOM   2191  CD2 LEU A 135      77.221  49.515  49.925  1.00  1.50              
ATOM   2192 1HD2 LEU A 135      77.057  49.997  48.963  1.00  1.50              
ATOM   2193 2HD2 LEU A 135      78.271  49.248  50.025  1.00  1.50              
ATOM   2194 3HD2 LEU A 135      76.615  48.611  49.967  1.00  1.50              
ATOM   2195  C   LEU A 135      76.454  47.992  54.113  1.00  1.50              
ATOM   2196  O   LEU A 135      77.558  47.452  54.176  1.00  1.50              
ATOM   2197  N   LYS A 136      75.558  47.907  55.108  1.00  1.43              
ATOM   2198  H   LYS A 136      74.697  48.426  54.987  1.00  1.43              
ATOM   2199  CA  LYS A 136      75.681  47.027  56.272  1.00  1.43              
ATOM   2200  HA  LYS A 136      76.656  46.539  56.248  1.00  1.43              
ATOM   2201  CB  LYS A 136      75.600  47.888  57.551  1.00  1.43              
ATOM   2202  HB1 LYS A 136      74.665  48.449  57.547  1.00  1.43              
ATOM   2203  HB2 LYS A 136      76.419  48.608  57.520  1.00  1.43              
ATOM   2204  CG  LYS A 136      75.687  47.097  58.876  1.00  1.43              
ATOM   2205  HG1 LYS A 136      76.559  46.444  58.844  1.00  1.43              
ATOM   2206  HG2 LYS A 136      74.791  46.491  59.000  1.00  1.43              
ATOM   2207  CD  LYS A 136      75.824  48.053  60.077  1.00  1.43              
ATOM   2208  HD1 LYS A 136      74.982  48.746  60.096  1.00  1.43              
ATOM   2209  HD2 LYS A 136      76.727  48.647  59.925  1.00  1.43              
ATOM   2210  CE  LYS A 136      75.954  47.354  61.442  1.00  1.43              
ATOM   2211  HE1 LYS A 136      76.440  48.058  62.121  1.00  1.43              
ATOM   2212  HE2 LYS A 136      76.602  46.479  61.351  1.00  1.43              
ATOM   2213  NZ  LYS A 136      74.647  46.979  62.037  1.00  1.43              
ATOM   2214  HZ1 LYS A 136      74.213  46.140  61.666  1.00  1.43              
ATOM   2215  HZ2 LYS A 136      74.681  46.801  63.038  1.00  1.43              
ATOM   2216  HZ3 LYS A 136      73.953  47.716  61.965  1.00  1.43              
ATOM   2217  C   LYS A 136      74.646  45.904  56.267  1.00  1.43              
ATOM   2218  O   LYS A 136      75.027  44.785  56.617  1.00  1.43              
ATOM   2219  N   LYS A 137      73.363  46.163  55.940  1.00  1.24              
ATOM   2220  H   LYS A 137      73.114  47.111  55.679  1.00  1.24              
ATOM   2221  CA  LYS A 137      72.324  45.110  55.955  1.00  1.24              
ATOM   2222  HA  LYS A 137      72.725  44.255  55.418  1.00  1.24              
ATOM   2223  CB  LYS A 137      72.114  44.677  57.430  1.00  1.24              
ATOM   2224  HB1 LYS A 137      71.531  45.424  57.968  1.00  1.24              
ATOM   2225  HB2 LYS A 137      73.062  44.607  57.955  1.00  1.24              
ATOM   2226  CG  LYS A 137      71.431  43.308  57.559  1.00  1.24              
ATOM   2227  HG1 LYS A 137      72.119  42.539  57.205  1.00  1.24              
ATOM   2228  HG2 LYS A 137      70.534  43.277  56.939  1.00  1.24              
ATOM   2229  CD  LYS A 137      71.028  42.998  59.004  1.00  1.24              
ATOM   2230  HD1 LYS A 137      70.738  41.951  59.049  1.00  1.24              
ATOM   2231  HD2 LYS A 137      70.172  43.615  59.277  1.00  1.24              
ATOM   2232  CE  LYS A 137      72.148  43.248  60.016  1.00  1.24              
ATOM   2233  HE1 LYS A 137      72.359  44.320  60.037  1.00  1.24              
ATOM   2234  HE2 LYS A 137      73.048  42.716  59.700  1.00  1.24              
ATOM   2235  NZ  LYS A 137      71.750  42.817  61.370  1.00  1.24              
ATOM   2236  HZ1 LYS A 137      71.762  41.805  61.443  1.00  1.24              
ATOM   2237  HZ2 LYS A 137      72.326  43.284  62.071  1.00  1.24              
ATOM   2238  HZ3 LYS A 137      70.795  43.109  61.568  1.00  1.24              
ATOM   2239  C   LYS A 137      70.908  45.481  55.426  1.00  1.24              
ATOM   2240  O   LYS A 137      70.178  46.230  56.101  1.00  1.24              
ATOM   2241  N   PRO A 138      70.472  44.836  54.325  1.00  1.11              
ATOM   2242  CD  PRO A 138      71.181  43.758  53.634  1.00  1.11              
ATOM   2243  HD1 PRO A 138      71.298  42.910  54.310  1.00  1.11              
ATOM   2244  HD2 PRO A 138      72.156  44.094  53.276  1.00  1.11              
ATOM   2245  CG  PRO A 138      70.314  43.333  52.446  1.00  1.11              
ATOM   2246  HG1 PRO A 138      70.359  42.257  52.275  1.00  1.11              
ATOM   2247  HG2 PRO A 138      70.621  43.881  51.553  1.00  1.11              
ATOM   2248  CB  PRO A 138      68.922  43.782  52.874  1.00  1.11              
ATOM   2249  HB1 PRO A 138      68.512  43.072  53.590  1.00  1.11              
ATOM   2250  HB2 PRO A 138      68.260  43.926  52.021  1.00  1.11              
ATOM   2251  CA  PRO A 138      69.250  45.094  53.574  1.00  1.11              
ATOM   2252  HA  PRO A 138      69.548  45.792  52.789  1.00  1.11              
ATOM   2253  C   PRO A 138      68.041  45.753  54.243  1.00  1.11              
ATOM   2254  O   PRO A 138      67.630  45.348  55.331  1.00  1.11              
ATOM   2255  N   VAL A 139      67.467  46.776  53.586  1.00  0.45              
ATOM   2256  H   VAL A 139      67.815  47.008  52.658  1.00  0.45              
ATOM   2257  CA  VAL A 139      66.651  47.789  54.274  1.00  0.45              
ATOM   2258  HA  VAL A 139      66.515  47.415  55.284  1.00  0.45              
ATOM   2259  CB  VAL A 139      67.444  49.088  54.501  1.00  0.45              
ATOM   2260  HB  VAL A 139      68.377  48.823  55.001  1.00  0.45              
ATOM   2261  CG1 VAL A 139      67.821  49.820  53.215  1.00  0.45              
ATOM   2262 1HG1 VAL A 139      68.445  50.682  53.453  1.00  0.45              
ATOM   2263 2HG1 VAL A 139      68.393  49.154  52.571  1.00  0.45              
ATOM   2264 3HG1 VAL A 139      66.928  50.155  52.689  1.00  0.45              
ATOM   2265  CG2 VAL A 139      66.686  50.026  55.441  1.00  0.45              
ATOM   2266 1HG2 VAL A 139      67.270  50.924  55.608  1.00  0.45              
ATOM   2267 2HG2 VAL A 139      65.730  50.312  55.013  1.00  0.45              
ATOM   2268 3HG2 VAL A 139      66.510  49.535  56.395  1.00  0.45              
ATOM   2269  C   VAL A 139      65.221  48.011  53.744  1.00  0.45              
ATOM   2270  O   VAL A 139      64.946  48.467  52.620  1.00  0.45              
ATOM   2271  N   ILE A 140      64.289  47.716  54.649  1.00  0.32              
ATOM   2272  H   ILE A 140      64.612  47.404  55.557  1.00  0.32              
ATOM   2273  CA  ILE A 140      62.865  48.013  54.536  1.00  0.32              
ATOM   2274  HA  ILE A 140      62.558  47.863  53.502  1.00  0.32              
ATOM   2275  CB  ILE A 140      62.042  47.060  55.438  1.00  0.32              
ATOM   2276  HB  ILE A 140      62.334  47.231  56.475  1.00  0.32              
ATOM   2277  CG2 ILE A 140      60.542  47.388  55.296  1.00  0.32              
ATOM   2278 1HG2 ILE A 140      59.944  46.693  55.878  1.00  0.32              
ATOM   2279 2HG2 ILE A 140      60.326  48.387  55.672  1.00  0.32              
ATOM   2280 3HG2 ILE A 140      60.246  47.314  54.249  1.00  0.32              
ATOM   2281  CG1 ILE A 140      62.311  45.572  55.106  1.00  0.32              
ATOM   2282 1HG1 ILE A 140      63.382  45.377  55.150  1.00  0.32              
ATOM   2283 2HG1 ILE A 140      61.971  45.354  54.094  1.00  0.32              
ATOM   2284  CD1 ILE A 140      61.652  44.587  56.083  1.00  0.32              
ATOM   2285  HD1 ILE A 140      62.050  43.588  55.913  1.00  0.32              
ATOM   2286  HD2 ILE A 140      61.865  44.878  57.110  1.00  0.32              
ATOM   2287  HD3 ILE A 140      60.575  44.557  55.931  1.00  0.32              
ATOM   2288  C   ILE A 140      62.594  49.453  54.928  1.00  0.32              
ATOM   2289  O   ILE A 140      63.062  49.870  55.987  1.00  0.32              
ATOM   2290  N   VAL A 141      61.794  50.198  54.150  1.00  0.41              
ATOM   2291  H   VAL A 141      61.468  49.821  53.265  1.00  0.41              
ATOM   2292  CA  VAL A 141      61.647  51.632  54.439  1.00  0.41              
ATOM   2293  HA  VAL A 141      61.970  51.842  55.458  1.00  0.41              
ATOM   2294  CB  VAL A 141      62.513  52.520  53.526  1.00  0.41              
ATOM   2295  HB  VAL A 141      62.104  52.484  52.529  1.00  0.41              
ATOM   2296  CG1 VAL A 141      62.518  53.992  53.970  1.00  0.41              
ATOM   2297 1HG1 VAL A 141      63.136  54.574  53.285  1.00  0.41              
ATOM   2298 2HG1 VAL A 141      61.506  54.400  53.952  1.00  0.41              
ATOM   2299 3HG1 VAL A 141      62.923  54.084  54.977  1.00  0.41              
ATOM   2300  CG2 VAL A 141      63.974  52.078  53.459  1.00  0.41              
ATOM   2301 1HG2 VAL A 141      64.517  52.740  52.786  1.00  0.41              
ATOM   2302 2HG2 VAL A 141      64.416  52.115  54.455  1.00  0.41              
ATOM   2303 3HG2 VAL A 141      64.050  51.067  53.060  1.00  0.41              
ATOM   2304  C   VAL A 141      60.209  52.101  54.336  1.00  0.41              
ATOM   2305  O   VAL A 141      59.653  52.370  53.261  1.00  0.41              
ATOM   2306  N   CYS A 142      59.623  52.241  55.509  1.00  0.29              
ATOM   2307  H   CYS A 142      60.159  52.114  56.359  1.00  0.29              
ATOM   2308  CA  CYS A 142      58.253  52.650  55.606  1.00  0.29              
ATOM   2309  HA  CYS A 142      57.791  52.529  54.638  1.00  0.29              
ATOM   2310  CB  CYS A 142      57.538  51.681  56.546  1.00  0.29              
ATOM   2311  HB1 CYS A 142      57.721  50.664  56.211  1.00  0.29              
ATOM   2312  HB2 CYS A 142      56.467  51.872  56.497  1.00  0.29              
ATOM   2313  SG  CYS A 142      58.114  51.876  58.251  1.00  0.29              
ATOM   2314  HG  CYS A 142      59.435  51.912  58.010  1.00  0.29              
ATOM   2315  C   CYS A 142      58.053  54.098  56.019  1.00  0.29              
ATOM   2316  O   CYS A 142      58.873  54.700  56.721  1.00  0.29              
ATOM   2317  N   GLY A 143      56.898  54.613  55.629  1.00  0.58              
ATOM   2318  H   GLY A 143      56.315  54.118  54.960  1.00  0.58              
ATOM   2319  CA  GLY A 143      56.343  55.789  56.278  1.00  0.58              
ATOM   2320  HA1 GLY A 143      57.115  56.396  56.748  1.00  0.58              
ATOM   2321  HA2 GLY A 143      55.657  55.446  57.039  1.00  0.58              
ATOM   2322  C   GLY A 143      55.577  56.662  55.293  1.00  0.58              
ATOM   2323  O   GLY A 143      55.527  56.361  54.088  1.00  0.58              
ATOM   2324  N   ASP A 144      55.051  57.774  55.806  1.00  0.50              
ATOM   2325  H   ASP A 144      54.998  57.871  56.809  1.00  0.50              
ATOM   2326  CA  ASP A 144      54.758  58.935  54.973  1.00  0.50              
ATOM   2327  HA  ASP A 144      54.123  58.595  54.150  1.00  0.50              
ATOM   2328  CB  ASP A 144      53.967  60.037  55.694  1.00  0.50              
ATOM   2329  HB1 ASP A 144      54.456  60.276  56.636  1.00  0.50              
ATOM   2330  HB2 ASP A 144      52.960  59.679  55.913  1.00  0.50              
ATOM   2331  CG  ASP A 144      53.876  61.299  54.803  1.00  0.50              
ATOM   2332  OD1 ASP A 144      53.547  61.157  53.611  1.00  0.50              
ATOM   2333  OD2 ASP A 144      54.285  62.398  55.238  1.00  0.50              
ATOM   2334  C   ASP A 144      56.047  59.499  54.361  1.00  0.50              
ATOM   2335  O   ASP A 144      56.945  60.007  55.053  1.00  0.50              
ATOM   2336  N   LEU A 145      56.114  59.423  53.035  1.00  0.80              
ATOM   2337  H   LEU A 145      55.314  59.017  52.550  1.00  0.80              
ATOM   2338  CA  LEU A 145      57.171  60.019  52.237  1.00  0.80              
ATOM   2339  HA  LEU A 145      57.989  60.267  52.889  1.00  0.80              
ATOM   2340  CB  LEU A 145      57.740  58.986  51.253  1.00  0.80              
ATOM   2341  HB1 LEU A 145      58.572  59.451  50.720  1.00  0.80              
ATOM   2342  HB2 LEU A 145      56.974  58.720  50.520  1.00  0.80              
ATOM   2343  CG  LEU A 145      58.252  57.688  51.923  1.00  0.80              
ATOM   2344  HG  LEU A 145      57.396  57.091  52.231  1.00  0.80              
ATOM   2345  CD1 LEU A 145      59.061  56.895  50.902  1.00  0.80              
ATOM   2346 1HD1 LEU A 145      59.363  55.938  51.330  1.00  0.80              
ATOM   2347 2HD1 LEU A 145      58.433  56.700  50.038  1.00  0.80              
ATOM   2348 3HD1 LEU A 145      59.947  57.451  50.594  1.00  0.80              
ATOM   2349  CD2 LEU A 145      59.155  57.886  53.150  1.00  0.80              
ATOM   2350 1HD2 LEU A 145      59.580  56.930  53.456  1.00  0.80              
ATOM   2351 2HD2 LEU A 145      59.950  58.594  52.918  1.00  0.80              
ATOM   2352 3HD2 LEU A 145      58.563  58.259  53.982  1.00  0.80              
ATOM   2353  C   LEU A 145      56.768  61.348  51.610  1.00  0.80              
ATOM   2354  O   LEU A 145      57.602  62.005  50.975  1.00  0.80              
ATOM   2355  N   ASN A 146      55.529  61.779  51.843  1.00  0.79              
ATOM   2356  H   ASN A 146      54.934  61.209  52.441  1.00  0.79              
ATOM   2357  CA  ASN A 146      54.955  63.067  51.488  1.00  0.79              
ATOM   2358  HA  ASN A 146      53.880  62.972  51.651  1.00  0.79              
ATOM   2359  CB  ASN A 146      55.515  64.108  52.487  1.00  0.79              
ATOM   2360  HB1 ASN A 146      56.371  64.635  52.071  1.00  0.79              
ATOM   2361  HB2 ASN A 146      55.841  63.611  53.404  1.00  0.79              
ATOM   2362  CG  ASN A 146      54.463  65.114  52.879  1.00  0.79              
ATOM   2363  OD1 ASN A 146      54.335  66.195  52.320  1.00  0.79              
ATOM   2364  ND2 ASN A 146      53.663  64.790  53.861  1.00  0.79              
ATOM   2365 1HD2 ASN A 146      53.761  63.851  54.276  1.00  0.79              
ATOM   2366 2HD2 ASN A 146      52.814  65.306  53.965  1.00  0.79              
ATOM   2367  C   ASN A 146      55.140  63.391  50.011  1.00  0.79              
ATOM   2368  O   ASN A 146      55.476  64.515  49.656  1.00  0.79              
ATOM   2369  N   VAL A 147      55.063  62.372  49.159  1.00  0.60              
ATOM   2370  H   VAL A 147      54.784  61.472  49.527  1.00  0.60              
ATOM   2371  CA  VAL A 147      55.292  62.455  47.719  1.00  0.60              
ATOM   2372  HA  VAL A 147      54.959  63.430  47.366  1.00  0.60              
ATOM   2373  CB  VAL A 147      56.793  62.297  47.375  1.00  0.60              
ATOM   2374  HB  VAL A 147      57.335  63.077  47.907  1.00  0.60              
ATOM   2375  CG1 VAL A 147      57.425  60.948  47.761  1.00  0.60              
ATOM   2376 1HG1 VAL A 147      58.500  60.981  47.638  1.00  0.60              
ATOM   2377 2HG1 VAL A 147      57.193  60.705  48.795  1.00  0.60              
ATOM   2378 3HG1 VAL A 147      57.047  60.144  47.130  1.00  0.60              
ATOM   2379  CG2 VAL A 147      57.068  62.504  45.879  1.00  0.60              
ATOM   2380 1HG2 VAL A 147      58.141  62.513  45.696  1.00  0.60              
ATOM   2381 2HG2 VAL A 147      56.615  61.706  45.292  1.00  0.60              
ATOM   2382 3HG2 VAL A 147      56.647  63.460  45.562  1.00  0.60              
ATOM   2383  C   VAL A 147      54.474  61.368  47.039  1.00  0.60              
ATOM   2384  O   VAL A 147      54.588  60.199  47.389  1.00  0.60              
ATOM   2385  N   ALA A 148      53.671  61.734  46.047  1.00  0.83              
ATOM   2386  H   ALA A 148      53.579  62.726  45.832  1.00  0.83              
ATOM   2387  CA  ALA A 148      53.148  60.789  45.071  1.00  0.83              
ATOM   2388  HA  ALA A 148      53.003  59.809  45.529  1.00  0.83              
ATOM   2389  CB  ALA A 148      51.792  61.300  44.567  1.00  0.83              
ATOM   2390  HB1 ALA A 148      51.450  60.686  43.733  1.00  0.83              
ATOM   2391  HB2 ALA A 148      51.060  61.241  45.373  1.00  0.83              
ATOM   2392  HB3 ALA A 148      51.871  62.333  44.231  1.00  0.83              
ATOM   2393  C   ALA A 148      54.169  60.657  43.934  1.00  0.83              
ATOM   2394  O   ALA A 148      54.524  61.642  43.297  1.00  0.83              
ATOM   2395  N   HIS A 149      54.734  59.464  43.703  1.00  0.89              
ATOM   2396  H   HIS A 149      54.500  58.688  44.313  1.00  0.89              
ATOM   2397  CA  HIS A 149      55.859  59.369  42.754  1.00  0.89              
ATOM   2398  HA  HIS A 149      56.554  60.173  43.005  1.00  0.89              
ATOM   2399  CB  HIS A 149      56.637  58.053  42.887  1.00  0.89              
ATOM   2400  HB1 HIS A 149      55.976  57.214  42.669  1.00  0.89              
ATOM   2401  HB2 HIS A 149      56.996  57.954  43.911  1.00  0.89              
ATOM   2402  CG  HIS A 149      57.823  58.001  41.942  1.00  0.89              
ATOM   2403  ND1 HIS A 149      58.232  56.890  41.203  1.00  0.89              
ATOM   2404  CE1 HIS A 149      59.332  57.271  40.533  1.00  0.89              
ATOM   2405  HE1 HIS A 149      59.913  56.627  39.883  1.00  0.89              
ATOM   2406  NE2 HIS A 149      59.613  58.560  40.785  1.00  0.89              
ATOM   2407  HE2 HIS A 149      60.425  59.075  40.437  1.00  0.89              
ATOM   2408  CD2 HIS A 149      58.677  59.034  41.672  1.00  0.89              
ATOM   2409  HD2 HIS A 149      58.643  60.023  42.096  1.00  0.89              
ATOM   2410  C   HIS A 149      55.491  59.585  41.284  1.00  0.89              
ATOM   2411  O   HIS A 149      56.229  60.214  40.517  1.00  0.89              
ATOM   2412  N   ASN A 150      54.375  59.030  40.839  1.00  0.91              
ATOM   2413  H   ASN A 150      53.746  58.600  41.506  1.00  0.91              
ATOM   2414  CA  ASN A 150      53.938  59.111  39.450  1.00  0.91              
ATOM   2415  HA  ASN A 150      54.581  59.779  38.875  1.00  0.91              
ATOM   2416  CB  ASN A 150      53.948  57.709  38.802  1.00  0.91              
ATOM   2417  HB1 ASN A 150      53.462  57.761  37.830  1.00  0.91              
ATOM   2418  HB2 ASN A 150      53.363  57.052  39.441  1.00  0.91              
ATOM   2419  CG  ASN A 150      55.292  57.040  38.562  1.00  0.91              
ATOM   2420  OD1 ASN A 150      55.341  55.903  38.121  1.00  0.91              
ATOM   2421  ND2 ASN A 150      56.402  57.668  38.855  1.00  0.91              
ATOM   2422 1HD2 ASN A 150      56.368  58.553  39.340  1.00  0.91              
ATOM   2423 2HD2 ASN A 150      57.244  57.117  38.898  1.00  0.91              
ATOM   2424  C   ASN A 150      52.525  59.678  39.402  1.00  0.91              
ATOM   2425  O   ASN A 150      51.832  59.723  40.410  1.00  0.91              
ATOM   2426  N   GLU A 151      52.059  60.044  38.207  1.00  1.05              
ATOM   2427  H   GLU A 151      52.665  59.995  37.405  1.00  1.05              
ATOM   2428  CA  GLU A 151      50.678  60.496  38.012  1.00  1.05              
ATOM   2429  HA  GLU A 151      50.515  61.363  38.650  1.00  1.05              
ATOM   2430  CB  GLU A 151      50.467  60.923  36.541  1.00  1.05              
ATOM   2431  HB1 GLU A 151      49.447  61.289  36.419  1.00  1.05              
ATOM   2432  HB2 GLU A 151      50.563  60.031  35.919  1.00  1.05              
ATOM   2433  CG  GLU A 151      51.462  61.986  35.992  1.00  1.05              
ATOM   2434  HG1 GLU A 151      51.855  61.606  35.047  1.00  1.05              
ATOM   2435  HG2 GLU A 151      52.322  62.085  36.653  1.00  1.05              
ATOM   2436  CD  GLU A 151      50.847  63.372  35.723  1.00  1.05              
ATOM   2437  OE1 GLU A 151      49.994  63.473  34.812  1.00  1.05              
ATOM   2438  OE2 GLU A 151      51.221  64.370  36.386  1.00  1.05              
ATOM   2439  C   GLU A 151      49.660  59.449  38.492  1.00  1.05              
ATOM   2440  O   GLU A 151      48.716  59.782  39.197  1.00  1.05              
ATOM   2441  N   ILE A 152      49.941  58.167  38.244  1.00  1.03              
ATOM   2442  H   ILE A 152      50.777  57.980  37.716  1.00  1.03              
ATOM   2443  CA  ILE A 152      49.156  56.998  38.680  1.00  1.03              
ATOM   2444  HA  ILE A 152      48.115  57.205  38.426  1.00  1.03              
ATOM   2445  CB  ILE A 152      49.630  55.786  37.827  1.00  1.03              
ATOM   2446  HB  ILE A 152      49.897  56.176  36.842  1.00  1.03              
ATOM   2447  CG2 ILE A 152      50.904  55.125  38.384  1.00  1.03              
ATOM   2448 1HG2 ILE A 152      51.622  55.888  38.663  1.00  1.03              
ATOM   2449 2HG2 ILE A 152      50.665  54.518  39.253  1.00  1.03              
ATOM   2450 3HG2 ILE A 152      51.356  54.496  37.616  1.00  1.03              
ATOM   2451  CG1 ILE A 152      48.493  54.785  37.576  1.00  1.03              
ATOM   2452 1HG1 ILE A 152      47.707  55.308  37.033  1.00  1.03              
ATOM   2453 2HG1 ILE A 152      48.082  54.437  38.521  1.00  1.03              
ATOM   2454  CD1 ILE A 152      48.890  53.565  36.732  1.00  1.03              
ATOM   2455  HD1 ILE A 152      48.004  52.966  36.521  1.00  1.03              
ATOM   2456  HD2 ILE A 152      49.329  53.892  35.790  1.00  1.03              
ATOM   2457  HD3 ILE A 152      49.605  52.948  37.273  1.00  1.03              
ATOM   2458  C   ILE A 152      49.186  56.731  40.197  1.00  1.03              
ATOM   2459  O   ILE A 152      48.710  55.696  40.672  1.00  1.03              
ATOM   2460  N   ASP A 153      49.757  57.656  40.966  1.00  0.83              
ATOM   2461  H   ASP A 153      50.126  58.485  40.509  1.00  0.83              
ATOM   2462  CA  ASP A 153      49.786  57.676  42.422  1.00  0.83              
ATOM   2463  HA  ASP A 153      49.157  56.860  42.785  1.00  0.83              
ATOM   2464  CB  ASP A 153      51.215  57.358  42.907  1.00  0.83              
ATOM   2465  HB1 ASP A 153      51.274  57.514  43.981  1.00  0.83              
ATOM   2466  HB2 ASP A 153      51.920  58.046  42.441  1.00  0.83              
ATOM   2467  CG  ASP A 153      51.628  55.907  42.610  1.00  0.83              
ATOM   2468  OD1 ASP A 153      50.891  54.939  42.914  1.00  0.83              
ATOM   2469  OD2 ASP A 153      52.769  55.653  42.157  1.00  0.83              
ATOM   2470  C   ASP A 153      49.117  58.940  43.002  1.00  0.83              
ATOM   2471  O   ASP A 153      49.257  59.209  44.190  1.00  0.83              
ATOM   2472  N   LEU A 154      48.289  59.663  42.231  1.00  0.98              
ATOM   2473  H   LEU A 154      48.241  59.482  41.230  1.00  0.98              
ATOM   2474  CA  LEU A 154      47.156  60.423  42.799  1.00  0.98              
ATOM   2475  HA  LEU A 154      46.769  59.844  43.637  1.00  0.98              
ATOM   2476  CB  LEU A 154      47.604  61.788  43.379  1.00  0.98              
ATOM   2477  HB1 LEU A 154      48.478  61.644  44.013  1.00  0.98              
ATOM   2478  HB2 LEU A 154      46.803  62.131  44.032  1.00  0.98              
ATOM   2479  CG  LEU A 154      47.894  62.906  42.374  1.00  0.98              
ATOM   2480  HG  LEU A 154      47.038  63.024  41.715  1.00  0.98              
ATOM   2481  CD1 LEU A 154      48.091  64.236  43.107  1.00  0.98              
ATOM   2482 1HD1 LEU A 154      48.241  65.032  42.384  1.00  0.98              
ATOM   2483 2HD1 LEU A 154      47.217  64.460  43.719  1.00  0.98              
ATOM   2484 3HD1 LEU A 154      48.970  64.170  43.747  1.00  0.98              
ATOM   2485  CD2 LEU A 154      49.140  62.655  41.530  1.00  0.98              
ATOM   2486 1HD2 LEU A 154      49.343  63.527  40.916  1.00  0.98              
ATOM   2487 2HD2 LEU A 154      50.001  62.467  42.171  1.00  0.98              
ATOM   2488 3HD2 LEU A 154      48.983  61.803  40.874  1.00  0.98              
ATOM   2489  C   LEU A 154      45.983  60.548  41.810  1.00  0.98              
ATOM   2490  O   LEU A 154      46.135  60.252  40.630  1.00  0.98              
ATOM   2491  N   GLU A 155      44.812  61.006  42.267  1.00  1.03              
ATOM   2492  H   GLU A 155      44.705  61.122  43.273  1.00  1.03              
ATOM   2493  CA  GLU A 155      43.628  61.146  41.389  1.00  1.03              
ATOM   2494  HA  GLU A 155      43.736  60.449  40.556  1.00  1.03              
ATOM   2495  CB  GLU A 155      42.336  60.782  42.142  1.00  1.03              
ATOM   2496  HB1 GLU A 155      41.956  61.665  42.655  1.00  1.03              
ATOM   2497  HB2 GLU A 155      42.534  60.020  42.891  1.00  1.03              
ATOM   2498  CG  GLU A 155      41.286  60.249  41.148  1.00  1.03              
ATOM   2499  HG1 GLU A 155      41.674  59.348  40.678  1.00  1.03              
ATOM   2500  HG2 GLU A 155      41.116  60.959  40.345  1.00  1.03              
ATOM   2501  CD  GLU A 155      39.929  59.967  41.772  1.00  1.03              
ATOM   2502  OE1 GLU A 155      39.417  60.797  42.547  1.00  1.03              
ATOM   2503  OE2 GLU A 155      39.281  58.975  41.368  1.00  1.03              
ATOM   2504  C   GLU A 155      43.465  62.551  40.780  1.00  1.03              
ATOM   2505  O   GLU A 155      42.538  62.840  40.023  1.00  1.03              
ATOM   2506  N   ASN A 156      44.371  63.472  41.093  1.00  1.11              
ATOM   2507  H   ASN A 156      45.116  63.214  41.721  1.00  1.11              
ATOM   2508  CA  ASN A 156      44.419  64.775  40.442  1.00  1.11              
ATOM   2509  HA  ASN A 156      43.951  64.700  39.459  1.00  1.11              
ATOM   2510  CB  ASN A 156      43.601  65.763  41.306  1.00  1.11              
ATOM   2511  HB1 ASN A 156      44.243  66.450  41.849  1.00  1.11              
ATOM   2512  HB2 ASN A 156      43.007  65.221  42.042  1.00  1.11              
ATOM   2513  CG  ASN A 156      42.629  66.557  40.470  1.00  1.11              
ATOM   2514  OD1 ASN A 156      42.673  67.772  40.393  1.00  1.11              
ATOM   2515  ND2 ASN A 156      41.691  65.903  39.832  1.00  1.11              
ATOM   2516 1HD2 ASN A 156      41.683  64.888  39.865  1.00  1.11              
ATOM   2517 2HD2 ASN A 156      41.019  66.441  39.315  1.00  1.11              
ATOM   2518  C   ASN A 156      45.880  65.167  40.168  1.00  1.11              
ATOM   2519  O   ASN A 156      46.382  66.182  40.671  1.00  1.11              
ATOM   2520  N   PRO A 157      46.593  64.354  39.364  1.00  0.98              
ATOM   2521  CD  PRO A 157      46.166  63.071  38.809  1.00  0.98              
ATOM   2522  HD1 PRO A 157      45.127  63.082  38.482  1.00  0.98              
ATOM   2523  HD2 PRO A 157      46.313  62.308  39.568  1.00  0.98              
ATOM   2524  CG  PRO A 157      47.069  62.760  37.628  1.00  0.98              
ATOM   2525  HG1 PRO A 157      46.606  63.119  36.708  1.00  0.98              
ATOM   2526  HG2 PRO A 157      47.295  61.696  37.566  1.00  0.98              
ATOM   2527  CB  PRO A 157      48.305  63.590  37.941  1.00  0.98              
ATOM   2528  HB1 PRO A 157      48.803  63.866  37.028  1.00  0.98              
ATOM   2529  HB2 PRO A 157      48.966  63.035  38.605  1.00  0.98              
ATOM   2530  CA  PRO A 157      47.764  64.825  38.656  1.00  0.98              
ATOM   2531  HA  PRO A 157      48.507  65.222  39.347  1.00  0.98              
ATOM   2532  C   PRO A 157      47.334  65.918  37.660  1.00  0.98              
ATOM   2533  O   PRO A 157      46.150  66.230  37.529  1.00  0.98              
ATOM   2534  N   LYS A 158      48.283  66.506  36.928  1.00  1.29              
ATOM   2535  H   LYS A 158      49.211  66.102  36.967  1.00  1.29              
ATOM   2536  CA  LYS A 158      48.125  67.826  36.282  1.00  1.29              
ATOM   2537  HA  LYS A 158      49.084  68.076  35.829  1.00  1.29              
ATOM   2538  CB  LYS A 158      47.078  67.834  35.141  1.00  1.29              
ATOM   2539  HB1 LYS A 158      47.228  68.738  34.550  1.00  1.29              
ATOM   2540  HB2 LYS A 158      46.076  67.900  35.564  1.00  1.29              
ATOM   2541  CG  LYS A 158      47.087  66.622  34.194  1.00  1.29              
ATOM   2542  HG1 LYS A 158      46.332  66.791  33.426  1.00  1.29              
ATOM   2543  HG2 LYS A 158      46.797  65.731  34.752  1.00  1.29              
ATOM   2544  CD  LYS A 158      48.438  66.377  33.504  1.00  1.29              
ATOM   2545  HD1 LYS A 158      49.194  66.108  34.245  1.00  1.29              
ATOM   2546  HD2 LYS A 158      48.754  67.296  33.010  1.00  1.29              
ATOM   2547  CE  LYS A 158      48.337  65.262  32.454  1.00  1.29              
ATOM   2548  HE1 LYS A 158      49.298  65.194  31.937  1.00  1.29              
ATOM   2549  HE2 LYS A 158      47.574  65.535  31.719  1.00  1.29              
ATOM   2550  NZ  LYS A 158      48.018  63.950  33.068  1.00  1.29              
ATOM   2551  HZ1 LYS A 158      48.756  63.708  33.738  1.00  1.29              
ATOM   2552  HZ2 LYS A 158      47.154  63.984  33.587  1.00  1.29              
ATOM   2553  HZ3 LYS A 158      47.986  63.215  32.377  1.00  1.29              
ATOM   2554  C   LYS A 158      47.881  68.928  37.318  1.00  1.29              
ATOM   2555  O   LYS A 158      48.801  69.692  37.596  1.00  1.29              
ATOM   2556  N   THR A 159      46.706  68.946  37.948  1.00  1.23              
ATOM   2557  H   THR A 159      46.022  68.239  37.692  1.00  1.23              
ATOM   2558  CA  THR A 159      46.234  69.982  38.879  1.00  1.23              
ATOM   2559  HA  THR A 159      46.079  70.902  38.318  1.00  1.23              
ATOM   2560  CB  THR A 159      44.900  69.578  39.502  1.00  1.23              
ATOM   2561  HB  THR A 159      45.077  68.808  40.254  1.00  1.23              
ATOM   2562  CG2 THR A 159      44.172  70.758  40.141  1.00  1.23              
ATOM   2563 1HG2 THR A 159      43.218  70.424  40.550  1.00  1.23              
ATOM   2564 2HG2 THR A 159      44.768  71.176  40.952  1.00  1.23              
ATOM   2565 3HG2 THR A 159      43.987  71.533  39.397  1.00  1.23              
ATOM   2566  OG1 THR A 159      44.064  69.054  38.503  1.00  1.23              
ATOM   2567  HG1 THR A 159      43.322  68.652  38.989  1.00  1.23              
ATOM   2568  C   THR A 159      47.229  70.294  39.993  1.00  1.23              
ATOM   2569  O   THR A 159      47.508  71.451  40.287  1.00  1.23              
ATOM   2570  N   ASN A 160      47.816  69.254  40.585  1.00  1.03              
ATOM   2571  H   ASN A 160      47.528  68.322  40.319  1.00  1.03              
ATOM   2572  CA  ASN A 160      48.773  69.403  41.674  1.00  1.03              
ATOM   2573  HA  ASN A 160      48.534  70.311  42.234  1.00  1.03              
ATOM   2574  CB  ASN A 160      48.604  68.212  42.638  1.00  1.03              
ATOM   2575  HB1 ASN A 160      49.438  68.171  43.336  1.00  1.03              
ATOM   2576  HB2 ASN A 160      48.596  67.278  42.080  1.00  1.03              
ATOM   2577  CG  ASN A 160      47.354  68.353  43.476  1.00  1.03              
ATOM   2578  OD1 ASN A 160      47.257  69.212  44.342  1.00  1.03              
ATOM   2579  ND2 ASN A 160      46.351  67.554  43.210  1.00  1.03              
ATOM   2580 1HD2 ASN A 160      46.428  66.911  42.428  1.00  1.03              
ATOM   2581 2HD2 ASN A 160      45.506  67.687  43.729  1.00  1.03              
ATOM   2582  C   ASN A 160      50.246  69.581  41.232  1.00  1.03              
ATOM   2583  O   ASN A 160      51.121  69.523  42.083  1.00  1.03              
ATOM   2584  N   ARG A 161      50.588  69.790  39.945  1.00  1.04              
ATOM   2585  H   ARG A 161      49.859  69.893  39.243  1.00  1.04              
ATOM   2586  CA  ARG A 161      52.012  69.823  39.517  1.00  1.04              
ATOM   2587  HA  ARG A 161      52.493  68.975  40.006  1.00  1.04              
ATOM   2588  CB  ARG A 161      52.177  69.619  37.993  1.00  1.04              
ATOM   2589  HB1 ARG A 161      53.198  69.875  37.703  1.00  1.04              
ATOM   2590  HB2 ARG A 161      51.505  70.302  37.469  1.00  1.04              
ATOM   2591  CG  ARG A 161      51.906  68.178  37.524  1.00  1.04              
ATOM   2592  HG1 ARG A 161      51.859  68.160  36.435  1.00  1.04              
ATOM   2593  HG2 ARG A 161      50.931  67.871  37.902  1.00  1.04              
ATOM   2594  CD  ARG A 161      52.942  67.131  37.983  1.00  1.04              
ATOM   2595  HD1 ARG A 161      52.476  66.157  37.891  1.00  1.04              
ATOM   2596  HD2 ARG A 161      53.187  67.271  39.035  1.00  1.04              
ATOM   2597  NE  ARG A 161      54.185  67.104  37.191  1.00  1.04              
ATOM   2598  HE  ARG A 161      54.967  67.686  37.500  1.00  1.04              
ATOM   2599  CZ  ARG A 161      54.479  66.235  36.234  1.00  1.04              
ATOM   2600  NH1 ARG A 161      53.633  65.403  35.699  1.00  1.04              
ATOM   2601 1HH1 ARG A 161      52.691  65.287  36.092  1.00  1.04              
ATOM   2602 2HH1 ARG A 161      53.921  64.815  34.950  1.00  1.04              
ATOM   2603  NH2 ARG A 161      55.708  66.172  35.819  1.00  1.04              
ATOM   2604 1HH2 ARG A 161      56.376  66.768  36.317  1.00  1.04              
ATOM   2605 2HH2 ARG A 161      56.016  65.570  35.088  1.00  1.04              
ATOM   2606  C   ARG A 161      52.852  71.001  40.024  1.00  1.04              
ATOM   2607  O   ARG A 161      54.088  70.962  39.951  1.00  1.04              
ATOM   2608  N   LYS A 162      52.235  72.024  40.627  1.00  1.02              
ATOM   2609  H   LYS A 162      51.227  72.016  40.644  1.00  1.02              
ATOM   2610  CA  LYS A 162      52.955  72.910  41.561  1.00  1.02              
ATOM   2611  HA  LYS A 162      53.797  72.292  41.869  1.00  1.02              
ATOM   2612  CB  LYS A 162      53.630  74.127  40.888  1.00  1.02              
ATOM   2613  HB1 LYS A 162      53.033  75.024  41.061  1.00  1.02              
ATOM   2614  HB2 LYS A 162      53.670  73.965  39.811  1.00  1.02              
ATOM   2615  CG  LYS A 162      55.074  74.338  41.425  1.00  1.02              
ATOM   2616  HG1 LYS A 162      55.337  73.566  42.148  1.00  1.02              
ATOM   2617  HG2 LYS A 162      55.082  75.280  41.975  1.00  1.02              
ATOM   2618  CD  LYS A 162      56.198  74.398  40.370  1.00  1.02              
ATOM   2619  HD1 LYS A 162      57.147  74.562  40.881  1.00  1.02              
ATOM   2620  HD2 LYS A 162      56.019  75.278  39.752  1.00  1.02              
ATOM   2621  CE  LYS A 162      56.363  73.201  39.412  1.00  1.02              
ATOM   2622  HE1 LYS A 162      57.083  73.478  38.638  1.00  1.02              
ATOM   2623  HE2 LYS A 162      55.410  73.007  38.913  1.00  1.02              
ATOM   2624  NZ  LYS A 162      56.829  71.938  40.043  1.00  1.02              
ATOM   2625  HZ1 LYS A 162      56.960  71.236  39.308  1.00  1.02              
ATOM   2626  HZ2 LYS A 162      57.723  72.009  40.543  1.00  1.02              
ATOM   2627  HZ3 LYS A 162      56.106  71.564  40.637  1.00  1.02              
ATOM   2628  C   LYS A 162      52.297  73.081  42.928  1.00  1.02              
ATOM   2629  O   LYS A 162      52.131  74.184  43.438  1.00  1.02              
ATOM   2630  N   ASN A 163      51.979  71.929  43.518  1.00  1.08              
ATOM   2631  H   ASN A 163      52.117  71.065  42.997  1.00  1.08              
ATOM   2632  CA  ASN A 163      51.529  71.763  44.892  1.00  1.08              
ATOM   2633  HA  ASN A 163      51.646  72.720  45.406  1.00  1.08              
ATOM   2634  CB  ASN A 163      50.040  71.389  44.888  1.00  1.08              
ATOM   2635  HB1 ASN A 163      49.932  70.346  44.592  1.00  1.08              
ATOM   2636  HB2 ASN A 163      49.501  72.010  44.174  1.00  1.08              
ATOM   2637  CG  ASN A 163      49.380  71.587  46.243  1.00  1.08              
ATOM   2638  OD1 ASN A 163      49.900  72.255  47.126  1.00  1.08              
ATOM   2639  ND2 ASN A 163      48.206  71.034  46.416  1.00  1.08              
ATOM   2640 1HD2 ASN A 163      47.792  70.456  45.686  1.00  1.08              
ATOM   2641 2HD2 ASN A 163      47.765  71.171  47.302  1.00  1.08              
ATOM   2642  C   ASN A 163      52.408  70.730  45.612  1.00  1.08              
ATOM   2643  O   ASN A 163      52.871  69.743  45.020  1.00  1.08              
ATOM   2644  N   ALA A 164      52.652  70.990  46.896  1.00  0.98              
ATOM   2645  H   ALA A 164      52.137  71.738  47.337  1.00  0.98              
ATOM   2646  CA  ALA A 164      53.448  70.118  47.751  1.00  0.98              
ATOM   2647  HA  ALA A 164      54.473  70.097  47.379  1.00  0.98              
ATOM   2648  CB  ALA A 164      53.434  70.683  49.172  1.00  0.98              
ATOM   2649  HB1 ALA A 164      53.956  70.002  49.844  1.00  0.98              
ATOM   2650  HB2 ALA A 164      53.938  71.646  49.168  1.00  0.98              
ATOM   2651  HB3 ALA A 164      52.407  70.807  49.519  1.00  0.98              
ATOM   2652  C   ALA A 164      52.884  68.699  47.728  1.00  0.98              
ATOM   2653  O   ALA A 164      51.673  68.494  47.831  1.00  0.98              
ATOM   2654  N   GLY A 165      53.783  67.741  47.566  1.00  1.14              
ATOM   2655  H   GLY A 165      54.765  68.007  47.556  1.00  1.14              
ATOM   2656  CA  GLY A 165      53.474  66.331  47.395  1.00  1.14              
ATOM   2657  HA1 GLY A 165      52.489  66.115  47.808  1.00  1.14              
ATOM   2658  HA2 GLY A 165      54.206  65.752  47.949  1.00  1.14              
ATOM   2659  C   GLY A 165      53.509  65.857  45.954  1.00  1.14              
ATOM   2660  O   GLY A 165      53.519  64.653  45.711  1.00  1.14              
ATOM   2661  N   PHE A 166      53.507  66.769  44.980  1.00  0.92              
ATOM   2662  H   PHE A 166      53.392  67.750  45.215  1.00  0.92              
ATOM   2663  CA  PHE A 166      53.561  66.392  43.565  1.00  0.92              
ATOM   2664  HA  PHE A 166      54.166  65.490  43.484  1.00  0.92              
ATOM   2665  CB  PHE A 166      52.130  66.074  43.087  1.00  0.92              
ATOM   2666  HB1 PHE A 166      51.596  67.008  42.923  1.00  0.92              
ATOM   2667  HB2 PHE A 166      51.601  65.529  43.864  1.00  0.92              
ATOM   2668  CG  PHE A 166      52.073  65.207  41.848  1.00  0.92              
ATOM   2669  CD1 PHE A 166      52.720  63.959  41.844  1.00  0.92              
ATOM   2670  HD1 PHE A 166      53.238  63.618  42.729  1.00  0.92              
ATOM   2671  CE1 PHE A 166      52.703  63.149  40.700  1.00  0.92              
ATOM   2672  HE1 PHE A 166      53.211  62.195  40.712  1.00  0.92              
ATOM   2673  CZ  PHE A 166      52.003  63.579  39.562  1.00  0.92              
ATOM   2674  HZ  PHE A 166      51.979  62.970  38.676  1.00  0.92              
ATOM   2675  CE2 PHE A 166      51.311  64.801  39.580  1.00  0.92              
ATOM   2676  HE2 PHE A 166      50.747  65.108  38.711  1.00  0.92              
ATOM   2677  CD2 PHE A 166      51.360  65.628  40.714  1.00  0.92              
ATOM   2678  HD2 PHE A 166      50.856  66.579  40.718  1.00  0.92              
ATOM   2679  C   PHE A 166      54.271  67.441  42.699  1.00  0.92              
ATOM   2680  O   PHE A 166      53.981  67.603  41.509  1.00  0.92              
ATOM   2681  N   SER A 167      55.235  68.148  43.294  1.00  0.86              
ATOM   2682  H   SER A 167      55.453  67.937  44.256  1.00  0.86              
ATOM   2683  CA  SER A 167      56.174  68.977  42.546  1.00  0.86              
ATOM   2684  HA  SER A 167      55.616  69.419  41.721  1.00  0.86              
ATOM   2685  CB  SER A 167      56.689  70.156  43.381  1.00  0.86              
ATOM   2686  HB1 SER A 167      55.915  70.486  44.077  1.00  0.86              
ATOM   2687  HB2 SER A 167      56.906  70.985  42.710  1.00  0.86              
ATOM   2688  OG  SER A 167      57.865  69.859  44.091  1.00  0.86              
ATOM   2689  HG  SER A 167      58.440  70.664  44.016  1.00  0.86              
ATOM   2690  C   SER A 167      57.278  68.130  41.931  1.00  0.86              
ATOM   2691  O   SER A 167      57.680  67.100  42.469  1.00  0.86              
ATOM   2692  N   ASP A 168      57.747  68.559  40.764  1.00  0.82              
ATOM   2693  H   ASP A 168      57.372  69.406  40.375  1.00  0.82              
ATOM   2694  CA  ASP A 168      58.735  67.854  39.954  1.00  0.82              
ATOM   2695  HA  ASP A 168      58.331  66.878  39.707  1.00  0.82              
ATOM   2696  CB  ASP A 168      58.901  68.611  38.635  1.00  0.82              
ATOM   2697  HB1 ASP A 168      59.528  68.032  37.957  1.00  0.82              
ATOM   2698  HB2 ASP A 168      59.367  69.580  38.818  1.00  0.82              
ATOM   2699  CG  ASP A 168      57.517  68.814  38.012  1.00  0.82              
ATOM   2700  OD1 ASP A 168      56.968  67.816  37.494  1.00  0.82              
ATOM   2701  OD2 ASP A 168      56.953  69.917  38.184  1.00  0.82              
ATOM   2702  C   ASP A 168      60.045  67.636  40.692  1.00  0.82              
ATOM   2703  O   ASP A 168      60.634  66.570  40.569  1.00  0.82              
ATOM   2704  N   GLU A 169      60.417  68.579  41.546  1.00  0.85              
ATOM   2705  H   GLU A 169      59.851  69.421  41.556  1.00  0.85              
ATOM   2706  CA  GLU A 169      61.521  68.461  42.495  1.00  0.85              
ATOM   2707  HA  GLU A 169      62.440  68.289  41.933  1.00  0.85              
ATOM   2708  CB  GLU A 169      61.660  69.802  43.261  1.00  0.85              
ATOM   2709  HB1 GLU A 169      62.680  69.848  43.645  1.00  0.85              
ATOM   2710  HB2 GLU A 169      60.994  69.787  44.123  1.00  0.85              
ATOM   2711  CG  GLU A 169      61.378  71.090  42.447  1.00  0.85              
ATOM   2712  HG1 GLU A 169      61.758  70.979  41.429  1.00  0.85              
ATOM   2713  HG2 GLU A 169      61.942  71.906  42.902  1.00  0.85              
ATOM   2714  CD  GLU A 169      59.885  71.482  42.438  1.00  0.85              
ATOM   2715  OE1 GLU A 169      59.384  71.901  43.503  1.00  0.85              
ATOM   2716  OE2 GLU A 169      59.176  71.285  41.417  1.00  0.85              
ATOM   2717  C   GLU A 169      61.336  67.277  43.457  1.00  0.85              
ATOM   2718  O   GLU A 169      62.219  66.430  43.580  1.00  0.85              
ATOM   2719  N   GLU A 170      60.164  67.161  44.099  1.00  0.74              
ATOM   2720  H   GLU A 170      59.434  67.843  43.918  1.00  0.74              
ATOM   2721  CA  GLU A 170      59.879  66.070  45.041  1.00  0.74              
ATOM   2722  HA  GLU A 170      60.650  66.072  45.803  1.00  0.74              
ATOM   2723  CB  GLU A 170      58.522  66.275  45.725  1.00  0.74              
ATOM   2724  HB1 GLU A 170      58.325  65.375  46.308  1.00  0.74              
ATOM   2725  HB2 GLU A 170      57.734  66.364  44.977  1.00  0.74              
ATOM   2726  CG  GLU A 170      58.446  67.480  46.668  1.00  0.74              
ATOM   2727  HG1 GLU A 170      58.603  68.398  46.108  1.00  0.74              
ATOM   2728  HG2 GLU A 170      59.242  67.391  47.412  1.00  0.74              
ATOM   2729  CD  GLU A 170      57.091  67.509  47.380  1.00  0.74              
ATOM   2730  OE1 GLU A 170      56.673  66.438  47.859  1.00  0.74              
ATOM   2731  OE2 GLU A 170      56.513  68.597  47.606  1.00  0.74              
ATOM   2732  C   GLU A 170      59.832  64.692  44.360  1.00  0.74              
ATOM   2733  O   GLU A 170      60.438  63.709  44.830  1.00  0.74              
ATOM   2734  N   ARG A 171      59.102  64.586  43.245  1.00  0.77              
ATOM   2735  H   ARG A 171      58.627  65.413  42.886  1.00  0.77              
ATOM   2736  CA  ARG A 171      59.044  63.313  42.523  1.00  0.77              
ATOM   2737  HA  ARG A 171      58.826  62.543  43.264  1.00  0.77              
ATOM   2738  CB  ARG A 171      57.882  63.235  41.513  1.00  0.77              
ATOM   2739  HB1 ARG A 171      56.945  63.128  42.061  1.00  0.77              
ATOM   2740  HB2 ARG A 171      58.018  62.328  40.925  1.00  0.77              
ATOM   2741  CG  ARG A 171      57.756  64.453  40.588  1.00  0.77              
ATOM   2742  HG1 ARG A 171      58.751  64.838  40.378  1.00  0.77              
ATOM   2743  HG2 ARG A 171      57.177  65.210  41.106  1.00  0.77              
ATOM   2744  CD  ARG A 171      57.042  64.175  39.262  1.00  0.77              
ATOM   2745  HD1 ARG A 171      56.933  65.108  38.708  1.00  0.77              
ATOM   2746  HD2 ARG A 171      56.045  63.786  39.474  1.00  0.77              
ATOM   2747  NE  ARG A 171      57.799  63.195  38.466  1.00  0.77              
ATOM   2748  HE  ARG A 171      57.509  62.240  38.561  1.00  0.77              
ATOM   2749  CZ  ARG A 171      58.980  63.389  37.907  1.00  0.77              
ATOM   2750  NH1 ARG A 171      59.492  64.564  37.691  1.00  0.77              
ATOM   2751 1HH1 ARG A 171      58.997  65.406  37.912  1.00  0.77              
ATOM   2752 2HH1 ARG A 171      60.486  64.582  37.432  1.00  0.77              
ATOM   2753  NH2 ARG A 171      59.705  62.370  37.565  1.00  0.77              
ATOM   2754 1HH2 ARG A 171      59.478  61.434  37.819  1.00  0.77              
ATOM   2755 2HH2 ARG A 171      60.686  62.581  37.342  1.00  0.77              
ATOM   2756  C   ARG A 171      60.393  62.895  41.956  1.00  0.77              
ATOM   2757  O   ARG A 171      60.695  61.701  42.004  1.00  0.77              
ATOM   2758  N   GLU A 172      61.240  63.834  41.541  1.00  0.84              
ATOM   2759  H   GLU A 172      60.941  64.804  41.510  1.00  0.84              
ATOM   2760  CA  GLU A 172      62.610  63.515  41.140  1.00  0.84              
ATOM   2761  HA  GLU A 172      62.529  62.582  40.589  1.00  0.84              
ATOM   2762  CB  GLU A 172      63.225  64.543  40.171  1.00  0.84              
ATOM   2763  HB1 GLU A 172      63.984  65.130  40.691  1.00  0.84              
ATOM   2764  HB2 GLU A 172      62.460  65.221  39.807  1.00  0.84              
ATOM   2765  CG  GLU A 172      63.841  63.863  38.940  1.00  0.84              
ATOM   2766  HG1 GLU A 172      64.595  63.141  39.260  1.00  0.84              
ATOM   2767  HG2 GLU A 172      64.333  64.621  38.327  1.00  0.84              
ATOM   2768  CD  GLU A 172      62.761  63.155  38.100  1.00  0.84              
ATOM   2769  OE1 GLU A 172      62.512  61.945  38.316  1.00  0.84              
ATOM   2770  OE2 GLU A 172      62.065  63.819  37.300  1.00  0.84              
ATOM   2771  C   GLU A 172      63.540  63.132  42.290  1.00  0.84              
ATOM   2772  O   GLU A 172      64.333  62.213  42.098  1.00  0.84              
ATOM   2773  N   LYS A 173      63.403  63.682  43.512  1.00  1.03              
ATOM   2774  H   LYS A 173      62.792  64.489  43.640  1.00  1.03              
ATOM   2775  CA  LYS A 173      64.148  63.105  44.652  1.00  1.03              
ATOM   2776  HA  LYS A 173      65.175  62.980  44.296  1.00  1.03              
ATOM   2777  CB  LYS A 173      64.296  64.053  45.861  1.00  1.03              
ATOM   2778  HB1 LYS A 173      64.858  64.923  45.521  1.00  1.03              
ATOM   2779  HB2 LYS A 173      64.910  63.558  46.613  1.00  1.03              
ATOM   2780  CG  LYS A 173      63.024  64.575  46.538  1.00  1.03              
ATOM   2781  HG1 LYS A 173      62.416  65.035  45.772  1.00  1.03              
ATOM   2782  HG2 LYS A 173      63.309  65.348  47.249  1.00  1.03              
ATOM   2783  CD  LYS A 173      62.222  63.509  47.289  1.00  1.03              
ATOM   2784  HD1 LYS A 173      62.832  63.082  48.078  1.00  1.03              
ATOM   2785  HD2 LYS A 173      61.949  62.708  46.628  1.00  1.03              
ATOM   2786  CE  LYS A 173      60.902  64.048  47.840  1.00  1.03              
ATOM   2787  HE1 LYS A 173      60.334  64.495  47.025  1.00  1.03              
ATOM   2788  HE2 LYS A 173      61.111  64.818  48.590  1.00  1.03              
ATOM   2789  NZ  LYS A 173      60.127  62.948  48.447  1.00  1.03              
ATOM   2790  HZ1 LYS A 173      59.209  63.270  48.718  1.00  1.03              
ATOM   2791  HZ2 LYS A 173      60.052  62.151  47.836  1.00  1.03              
ATOM   2792  HZ3 LYS A 173      60.599  62.677  49.316  1.00  1.03              
ATOM   2793  C   LYS A 173      63.723  61.672  44.996  1.00  1.03              
ATOM   2794  O   LYS A 173      64.549  60.873  45.450  1.00  1.03              
ATOM   2795  N   PHE A 174      62.450  61.320  44.765  1.00  1.02              
ATOM   2796  H   PHE A 174      61.815  62.009  44.383  1.00  1.02              
ATOM   2797  CA  PHE A 174      61.989  59.946  45.008  1.00  1.02              
ATOM   2798  HA  PHE A 174      62.386  59.605  45.965  1.00  1.02              
ATOM   2799  CB  PHE A 174      60.461  59.908  45.096  1.00  1.02              
ATOM   2800  HB1 PHE A 174      60.033  60.250  44.152  1.00  1.02              
ATOM   2801  HB2 PHE A 174      60.135  60.597  45.875  1.00  1.02              
ATOM   2802  CG  PHE A 174      59.929  58.523  45.401  1.00  1.02              
ATOM   2803  CD1 PHE A 174      59.584  58.144  46.708  1.00  1.02              
ATOM   2804  HD1 PHE A 174      59.696  58.841  47.528  1.00  1.02              
ATOM   2805  CE1 PHE A 174      59.112  56.844  46.956  1.00  1.02              
ATOM   2806  HE1 PHE A 174      58.842  56.548  47.952  1.00  1.02              
ATOM   2807  CZ  PHE A 174      58.972  55.923  45.907  1.00  1.02              
ATOM   2808  HZ  PHE A 174      58.622  54.918  46.096  1.00  1.02              
ATOM   2809  CE2 PHE A 174      59.289  56.307  44.600  1.00  1.02              
ATOM   2810  HE2 PHE A 174      59.144  55.632  43.763  1.00  1.02              
ATOM   2811  CD2 PHE A 174      59.804  57.586  44.360  1.00  1.02              
ATOM   2812  HD2 PHE A 174      60.115  57.844  43.362  1.00  1.02              
ATOM   2813  C   PHE A 174      62.536  58.992  43.932  1.00  1.02              
ATOM   2814  O   PHE A 174      63.027  57.909  44.261  1.00  1.02              
ATOM   2815  N   SER A 175      62.536  59.420  42.666  1.00  0.92              
ATOM   2816  H   SER A 175      62.086  60.303  42.443  1.00  0.92              
ATOM   2817  CA  SER A 175      63.233  58.706  41.592  1.00  0.92              
ATOM   2818  HA  SER A 175      62.747  57.746  41.420  1.00  0.92              
ATOM   2819  CB  SER A 175      63.222  59.506  40.276  1.00  0.92              
ATOM   2820  HB1 SER A 175      63.673  58.898  39.491  1.00  0.92              
ATOM   2821  HB2 SER A 175      63.836  60.398  40.395  1.00  0.92              
ATOM   2822  OG  SER A 175      61.942  59.917  39.853  1.00  0.92              
ATOM   2823  HG  SER A 175      62.120  60.658  39.215  1.00  0.92              
ATOM   2824  C   SER A 175      64.707  58.457  41.900  1.00  0.92              
ATOM   2825  O   SER A 175      65.174  57.340  41.721  1.00  0.92              
ATOM   2826  N   GLU A 176      65.437  59.473  42.371  1.00  0.95              
ATOM   2827  H   GLU A 176      65.004  60.392  42.415  1.00  0.95              
ATOM   2828  CA  GLU A 176      66.849  59.379  42.760  1.00  0.95              
ATOM   2829  HA  GLU A 176      67.449  59.087  41.897  1.00  0.95              
ATOM   2830  CB  GLU A 176      67.300  60.776  43.239  1.00  0.95              
ATOM   2831  HB1 GLU A 176      66.709  61.005  44.122  1.00  0.95              
ATOM   2832  HB2 GLU A 176      67.052  61.511  42.474  1.00  0.95              
ATOM   2833  CG  GLU A 176      68.798  60.936  43.584  1.00  0.95              
ATOM   2834  HG1 GLU A 176      69.353  61.149  42.669  1.00  0.95              
ATOM   2835  HG2 GLU A 176      69.173  59.991  43.982  1.00  0.95              
ATOM   2836  CD  GLU A 176      69.059  62.037  44.638  1.00  0.95              
ATOM   2837  OE1 GLU A 176      68.135  62.823  44.949  1.00  0.95              
ATOM   2838  OE2 GLU A 176      70.087  61.974  45.348  1.00  0.95              
ATOM   2839  C   GLU A 176      67.057  58.335  43.863  1.00  0.95              
ATOM   2840  O   GLU A 176      67.955  57.493  43.764  1.00  0.95              
ATOM   2841  N   LEU A 177      66.191  58.368  44.891  1.00  0.89              
ATOM   2842  H   LEU A 177      65.477  59.090  44.890  1.00  0.89              
ATOM   2843  CA  LEU A 177      66.142  57.332  45.927  1.00  0.89              
ATOM   2844  HA  LEU A 177      67.073  57.369  46.490  1.00  0.89              
ATOM   2845  CB  LEU A 177      64.969  57.618  46.902  1.00  0.89              
ATOM   2846  HB1 LEU A 177      64.044  57.320  46.413  1.00  0.89              
ATOM   2847  HB2 LEU A 177      64.907  58.697  47.061  1.00  0.89              
ATOM   2848  CG  LEU A 177      64.983  56.941  48.289  1.00  0.89              
ATOM   2849  HG  LEU A 177      63.972  57.026  48.692  1.00  0.89              
ATOM   2850  CD1 LEU A 177      65.345  55.458  48.267  1.00  0.89              
ATOM   2851 1HD1 LEU A 177      65.168  55.022  49.249  1.00  0.89              
ATOM   2852 2HD1 LEU A 177      64.729  54.942  47.532  1.00  0.89              
ATOM   2853 3HD1 LEU A 177      66.397  55.331  48.021  1.00  0.89              
ATOM   2854  CD2 LEU A 177      65.914  57.639  49.279  1.00  0.89              
ATOM   2855 1HD2 LEU A 177      65.776  57.213  50.273  1.00  0.89              
ATOM   2856 2HD2 LEU A 177      66.943  57.500  48.977  1.00  0.89              
ATOM   2857 3HD2 LEU A 177      65.683  58.703  49.332  1.00  0.89              
ATOM   2858  C   LEU A 177      66.069  55.947  45.275  1.00  0.89              
ATOM   2859  O   LEU A 177      66.969  55.146  45.497  1.00  0.89              
ATOM   2860  N   LEU A 178      65.069  55.679  44.430  1.00  0.89              
ATOM   2861  H   LEU A 178      64.387  56.401  44.223  1.00  0.89              
ATOM   2862  CA  LEU A 178      64.943  54.358  43.816  1.00  0.89              
ATOM   2863  HA  LEU A 178      64.889  53.626  44.621  1.00  0.89              
ATOM   2864  CB  LEU A 178      63.646  54.243  42.994  1.00  0.89              
ATOM   2865  HB1 LEU A 178      63.637  53.234  42.581  1.00  0.89              
ATOM   2866  HB2 LEU A 178      63.694  54.938  42.155  1.00  0.89              
ATOM   2867  CG  LEU A 178      62.312  54.479  43.742  1.00  0.89              
ATOM   2868  HG  LEU A 178      62.137  55.549  43.825  1.00  0.89              
ATOM   2869  CD1 LEU A 178      61.171  53.863  42.923  1.00  0.89              
ATOM   2870 1HD1 LEU A 178      60.245  53.855  43.490  1.00  0.89              
ATOM   2871 2HD1 LEU A 178      61.029  54.441  42.011  1.00  0.89              
ATOM   2872 3HD1 LEU A 178      61.409  52.834  42.661  1.00  0.89              
ATOM   2873  CD2 LEU A 178      62.230  53.880  45.148  1.00  0.89              
ATOM   2874 1HD2 LEU A 178      61.272  54.142  45.593  1.00  0.89              
ATOM   2875 2HD2 LEU A 178      62.328  52.799  45.102  1.00  0.89              
ATOM   2876 3HD2 LEU A 178      63.016  54.287  45.781  1.00  0.89              
ATOM   2877  C   LEU A 178      66.181  53.962  42.988  1.00  0.89              
ATOM   2878  O   LEU A 178      66.682  52.848  43.139  1.00  0.89              
ATOM   2879  N   ASN A 179      66.740  54.884  42.200  1.00  1.00              
ATOM   2880  H   ASN A 179      66.305  55.801  42.158  1.00  1.00              
ATOM   2881  CA  ASN A 179      67.943  54.654  41.403  1.00  1.00              
ATOM   2882  HA  ASN A 179      67.768  53.744  40.825  1.00  1.00              
ATOM   2883  CB  ASN A 179      68.148  55.813  40.404  1.00  1.00              
ATOM   2884  HB1 ASN A 179      68.759  56.587  40.865  1.00  1.00              
ATOM   2885  HB2 ASN A 179      67.181  56.245  40.148  1.00  1.00              
ATOM   2886  CG  ASN A 179      68.798  55.374  39.096  1.00  1.00              
ATOM   2887  OD1 ASN A 179      68.303  55.647  38.017  1.00  1.00              
ATOM   2888  ND2 ASN A 179      69.906  54.668  39.112  1.00  1.00              
ATOM   2889 1HD2 ASN A 179      70.289  54.341  39.993  1.00  1.00              
ATOM   2890 2HD2 ASN A 179      70.262  54.360  38.228  1.00  1.00              
ATOM   2891  C   ASN A 179      69.205  54.390  42.253  1.00  1.00              
ATOM   2892  O   ASN A 179      70.179  53.844  41.734  1.00  1.00              
ATOM   2893  N   ALA A 180      69.210  54.740  43.542  1.00  1.12              
ATOM   2894  H   ALA A 180      68.428  55.264  43.920  1.00  1.12              
ATOM   2895  CA  ALA A 180      70.285  54.357  44.451  1.00  1.12              
ATOM   2896  HA  ALA A 180      71.230  54.498  43.926  1.00  1.12              
ATOM   2897  CB  ALA A 180      70.289  55.325  45.645  1.00  1.12              
ATOM   2898  HB1 ALA A 180      71.166  55.139  46.264  1.00  1.12              
ATOM   2899  HB2 ALA A 180      70.317  56.353  45.282  1.00  1.12              
ATOM   2900  HB3 ALA A 180      69.396  55.181  46.248  1.00  1.12              
ATOM   2901  C   ALA A 180      70.272  52.879  44.898  1.00  1.12              
ATOM   2902  O   ALA A 180      71.210  52.454  45.564  1.00  1.12              
ATOM   2903  N   ASP A 181      69.218  52.134  44.550  1.00  0.99              
ATOM   2904  H   ASP A 181      68.482  52.637  44.070  1.00  0.99              
ATOM   2905  CA  ASP A 181      69.048  50.665  44.496  1.00  0.99              
ATOM   2906  HA  ASP A 181      68.645  50.529  43.492  1.00  0.99              
ATOM   2907  CB  ASP A 181      70.346  49.824  44.500  1.00  0.99              
ATOM   2908  HB1 ASP A 181      70.680  49.669  45.527  1.00  0.99              
ATOM   2909  HB2 ASP A 181      71.124  50.366  43.960  1.00  0.99              
ATOM   2910  CG  ASP A 181      70.167  48.470  43.786  1.00  0.99              
ATOM   2911  OD1 ASP A 181      69.301  48.348  42.889  1.00  0.99              
ATOM   2912  OD2 ASP A 181      70.915  47.518  44.093  1.00  0.99              
ATOM   2913  C   ASP A 181      67.918  50.139  45.389  1.00  0.99              
ATOM   2914  O   ASP A 181      68.001  49.090  46.025  1.00  0.99              
ATOM   2915  N   PHE A 182      66.833  50.915  45.423  1.00  0.89              
ATOM   2916  H   PHE A 182      66.793  51.702  44.785  1.00  0.89              
ATOM   2917  CA  PHE A 182      65.701  50.722  46.313  1.00  0.89              
ATOM   2918  HA  PHE A 182      65.848  49.789  46.852  1.00  0.89              
ATOM   2919  CB  PHE A 182      65.673  51.862  47.344  1.00  0.89              
ATOM   2920  HB1 PHE A 182      64.831  51.699  48.015  1.00  0.89              
ATOM   2921  HB2 PHE A 182      65.488  52.794  46.813  1.00  0.89              
ATOM   2922  CG  PHE A 182      66.938  52.006  48.180  1.00  0.89              
ATOM   2923  CD1 PHE A 182      67.902  52.980  47.857  1.00  0.89              
ATOM   2924  HD1 PHE A 182      67.763  53.591  46.993  1.00  0.89              
ATOM   2925  CE1 PHE A 182      69.051  53.161  48.646  1.00  0.89              
ATOM   2926  HE1 PHE A 182      69.752  53.943  48.397  1.00  0.89              
ATOM   2927  CZ  PHE A 182      69.273  52.318  49.745  1.00  0.89              
ATOM   2928  HZ  PHE A 182      70.155  52.427  50.359  1.00  0.89              
ATOM   2929  CE2 PHE A 182      68.335  51.319  50.045  1.00  0.89              
ATOM   2930  HE2 PHE A 182      68.529  50.634  50.852  1.00  0.89              
ATOM   2931  CD2 PHE A 182      67.166  51.167  49.282  1.00  0.89              
ATOM   2932  HD2 PHE A 182      66.465  50.383  49.529  1.00  0.89              
ATOM   2933  C   PHE A 182      64.398  50.620  45.519  1.00  0.89              
ATOM   2934  O   PHE A 182      64.218  51.230  44.468  1.00  0.89              
ATOM   2935  N   ILE A 183      63.469  49.827  46.041  1.00  0.62              
ATOM   2936  H   ILE A 183      63.695  49.366  46.916  1.00  0.62              
ATOM   2937  CA  ILE A 183      62.257  49.418  45.352  1.00  0.62              
ATOM   2938  HA  ILE A 183      62.139  50.084  44.496  1.00  0.62              
ATOM   2939  CB  ILE A 183      62.391  48.010  44.765  1.00  0.62              
ATOM   2940  HB  ILE A 183      63.299  48.005  44.159  1.00  0.62              
ATOM   2941  CG2 ILE A 183      62.551  46.933  45.842  1.00  0.62              
ATOM   2942 1HG2 ILE A 183      62.817  46.011  45.366  1.00  0.62              
ATOM   2943 2HG2 ILE A 183      63.352  47.199  46.533  1.00  0.62              
ATOM   2944 3HG2 ILE A 183      61.621  46.796  46.393  1.00  0.62              
ATOM   2945  CG1 ILE A 183      61.203  47.725  43.824  1.00  0.62              
ATOM   2946 1HG1 ILE A 183      61.066  48.583  43.163  1.00  0.62              
ATOM   2947 2HG1 ILE A 183      60.292  47.595  44.409  1.00  0.62              
ATOM   2948  CD1 ILE A 183      61.416  46.494  42.937  1.00  0.62              
ATOM   2949  HD1 ILE A 183      61.370  45.587  43.537  1.00  0.62              
ATOM   2950  HD2 ILE A 183      60.632  46.457  42.183  1.00  0.62              
ATOM   2951  HD3 ILE A 183      62.378  46.562  42.432  1.00  0.62              
ATOM   2952  C   ILE A 183      61.028  49.640  46.236  1.00  0.62              
ATOM   2953  O   ILE A 183      60.905  49.113  47.341  1.00  0.62              
ATOM   2954  N   ASP A 184      60.150  50.470  45.683  1.00  0.60              
ATOM   2955  H   ASP A 184      60.437  50.897  44.816  1.00  0.60              
ATOM   2956  CA  ASP A 184      58.772  50.746  46.064  1.00  0.60              
ATOM   2957  HA  ASP A 184      58.747  51.193  47.056  1.00  0.60              
ATOM   2958  CB  ASP A 184      58.249  51.800  45.051  1.00  0.60              
ATOM   2959  HB1 ASP A 184      58.427  51.426  44.040  1.00  0.60              
ATOM   2960  HB2 ASP A 184      58.844  52.706  45.175  1.00  0.60              
ATOM   2961  CG  ASP A 184      56.770  52.175  45.167  1.00  0.60              
ATOM   2962  OD1 ASP A 184      56.107  51.809  46.161  1.00  0.60              
ATOM   2963  OD2 ASP A 184      56.247  52.885  44.280  1.00  0.60              
ATOM   2964  C   ASP A 184      57.903  49.482  46.098  1.00  0.60              
ATOM   2965  O   ASP A 184      57.312  49.107  45.072  1.00  0.60              
ATOM   2966  N   THR A 185      57.866  48.791  47.252  1.00  0.61              
ATOM   2967  H   THR A 185      58.415  49.091  48.049  1.00  0.61              
ATOM   2968  CA  THR A 185      57.284  47.437  47.242  1.00  0.61              
ATOM   2969  HA  THR A 185      57.900  46.840  46.572  1.00  0.61              
ATOM   2970  CB  THR A 185      57.322  46.716  48.592  1.00  0.61              
ATOM   2971  HB  THR A 185      56.713  45.815  48.523  1.00  0.61              
ATOM   2972  CG2 THR A 185      58.738  46.303  48.992  1.00  0.61              
ATOM   2973 1HG2 THR A 185      58.723  45.883  49.998  1.00  0.61              
ATOM   2974 2HG2 THR A 185      59.109  45.547  48.300  1.00  0.61              
ATOM   2975 3HG2 THR A 185      59.410  47.160  48.968  1.00  0.61              
ATOM   2976  OG1 THR A 185      56.779  47.540  49.584  1.00  0.61              
ATOM   2977  HG1 THR A 185      57.490  48.135  49.886  1.00  0.61              
ATOM   2978  C   THR A 185      55.878  47.348  46.650  1.00  0.61              
ATOM   2979  O   THR A 185      55.632  46.492  45.787  1.00  0.61              
ATOM   2980  N   PHE A 186      55.000  48.291  47.011  1.00  0.57              
ATOM   2981  H   PHE A 186      55.291  48.967  47.701  1.00  0.57              
ATOM   2982  CA  PHE A 186      53.640  48.355  46.482  1.00  0.57              
ATOM   2983  HA  PHE A 186      53.105  47.487  46.864  1.00  0.57              
ATOM   2984  CB  PHE A 186      52.940  49.602  47.024  1.00  0.57              
ATOM   2985  HB1 PHE A 186      53.421  50.491  46.618  1.00  0.57              
ATOM   2986  HB2 PHE A 186      53.040  49.628  48.110  1.00  0.57              
ATOM   2987  CG  PHE A 186      51.465  49.608  46.693  1.00  0.57              
ATOM   2988  CD1 PHE A 186      50.643  48.582  47.191  1.00  0.57              
ATOM   2989  HD1 PHE A 186      51.055  47.825  47.847  1.00  0.57              
ATOM   2990  CE1 PHE A 186      49.300  48.499  46.799  1.00  0.57              
ATOM   2991  HE1 PHE A 186      48.688  47.677  47.140  1.00  0.57              
ATOM   2992  CZ  PHE A 186      48.762  49.469  45.941  1.00  0.57              
ATOM   2993  HZ  PHE A 186      47.727  49.395  45.631  1.00  0.57              
ATOM   2994  CE2 PHE A 186      49.567  50.532  45.492  1.00  0.57              
ATOM   2995  HE2 PHE A 186      49.144  51.300  44.869  1.00  0.57              
ATOM   2996  CD2 PHE A 186      50.926  50.589  45.841  1.00  0.57              
ATOM   2997  HD2 PHE A 186      51.559  51.375  45.452  1.00  0.57              
ATOM   2998  C   PHE A 186      53.591  48.236  44.976  1.00  0.57              
ATOM   2999  O   PHE A 186      52.946  47.301  44.500  1.00  0.57              
ATOM   3000  N   ARG A 187      54.345  49.107  44.270  1.00  0.97              
ATOM   3001  H   ARG A 187      54.958  49.713  44.806  1.00  0.97              
ATOM   3002  CA  ARG A 187      54.416  49.179  42.797  1.00  0.97              
ATOM   3003  HA  ARG A 187      53.415  49.071  42.381  1.00  0.97              
ATOM   3004  CB  ARG A 187      55.028  50.504  42.354  1.00  0.97              
ATOM   3005  HB1 ARG A 187      55.371  50.443  41.318  1.00  0.97              
ATOM   3006  HB2 ARG A 187      55.903  50.719  42.966  1.00  0.97              
ATOM   3007  CG  ARG A 187      54.025  51.646  42.447  1.00  0.97              
ATOM   3008  HG1 ARG A 187      54.595  52.563  42.295  1.00  0.97              
ATOM   3009  HG2 ARG A 187      53.578  51.663  43.440  1.00  0.97              
ATOM   3010  CD  ARG A 187      52.917  51.558  41.385  1.00  0.97              
ATOM   3011  HD1 ARG A 187      52.020  51.136  41.835  1.00  0.97              
ATOM   3012  HD2 ARG A 187      53.231  50.887  40.582  1.00  0.97              
ATOM   3013  NE  ARG A 187      52.667  52.906  40.847  1.00  0.97              
ATOM   3014  HE  ARG A 187      52.463  53.622  41.538  1.00  0.97              
ATOM   3015  CZ  ARG A 187      53.432  53.366  39.880  1.00  0.97              
ATOM   3016  NH1 ARG A 187      53.685  52.729  38.779  1.00  0.97              
ATOM   3017 1HH1 ARG A 187      53.187  51.866  38.576  1.00  0.97              
ATOM   3018 2HH1 ARG A 187      54.244  53.155  38.064  1.00  0.97              
ATOM   3019  NH2 ARG A 187      53.995  54.508  40.047  1.00  0.97              
ATOM   3020 1HH2 ARG A 187      53.781  55.060  40.878  1.00  0.97              
ATOM   3021 2HH2 ARG A 187      54.642  54.862  39.360  1.00  0.97              
ATOM   3022  C   ARG A 187      55.234  48.074  42.164  1.00  0.97              
ATOM   3023  O   ARG A 187      55.065  47.857  40.968  1.00  0.97              
ATOM   3024  N   TYR A 188      56.075  47.369  42.910  1.00  1.02              
ATOM   3025  H   TYR A 188      56.199  47.601  43.888  1.00  1.02              
ATOM   3026  CA  TYR A 188      56.634  46.132  42.385  1.00  1.02              
ATOM   3027  HA  TYR A 188      57.033  46.307  41.386  1.00  1.02              
ATOM   3028  CB  TYR A 188      57.779  45.699  43.309  1.00  1.02              
ATOM   3029  HB1 TYR A 188      57.389  45.584  44.318  1.00  1.02              
ATOM   3030  HB2 TYR A 188      58.509  46.506  43.341  1.00  1.02              
ATOM   3031  CG  TYR A 188      58.509  44.421  42.940  1.00  1.02              
ATOM   3032  CD1 TYR A 188      59.008  44.224  41.635  1.00  1.02              
ATOM   3033  HD1 TYR A 188      58.826  44.959  40.868  1.00  1.02              
ATOM   3034  CE1 TYR A 188      59.729  43.055  41.327  1.00  1.02              
ATOM   3035  HE1 TYR A 188      60.097  42.883  40.327  1.00  1.02              
ATOM   3036  CZ  TYR A 188      59.937  42.073  42.319  1.00  1.02              
ATOM   3037  OH  TYR A 188      60.631  40.946  42.019  1.00  1.02              
ATOM   3038  HH  TYR A 188      60.562  40.306  42.727  1.00  1.02              
ATOM   3039  CE2 TYR A 188      59.433  42.266  43.621  1.00  1.02              
ATOM   3040  HE2 TYR A 188      59.579  41.509  44.381  1.00  1.02              
ATOM   3041  CD2 TYR A 188      58.723  43.441  43.929  1.00  1.02              
ATOM   3042  HD2 TYR A 188      58.332  43.584  44.924  1.00  1.02              
ATOM   3043  C   TYR A 188      55.551  45.057  42.265  1.00  1.02              
ATOM   3044  O   TYR A 188      55.466  44.393  41.239  1.00  1.02              
ATOM   3045  N   PHE A 189      54.678  44.956  43.273  1.00  1.05              
ATOM   3046  H   PHE A 189      54.809  45.536  44.097  1.00  1.05              
ATOM   3047  CA  PHE A 189      53.565  43.995  43.283  1.00  1.05              
ATOM   3048  HA  PHE A 189      53.934  43.031  42.934  1.00  1.05              
ATOM   3049  CB  PHE A 189      53.135  43.863  44.756  1.00  1.05              
ATOM   3050  HB1 PHE A 189      52.499  44.709  45.021  1.00  1.05              
ATOM   3051  HB2 PHE A 189      54.020  43.929  45.390  1.00  1.05              
ATOM   3052  CG  PHE A 189      52.440  42.572  45.136  1.00  1.05              
ATOM   3053  CD1 PHE A 189      53.111  41.342  45.006  1.00  1.05              
ATOM   3054  HD1 PHE A 189      54.111  41.308  44.596  1.00  1.05              
ATOM   3055  CE1 PHE A 189      52.497  40.152  45.435  1.00  1.05              
ATOM   3056  HE1 PHE A 189      53.017  39.208  45.357  1.00  1.05              
ATOM   3057  CZ  PHE A 189      51.213  40.191  46.005  1.00  1.05              
ATOM   3058  HZ  PHE A 189      50.758  39.284  46.373  1.00  1.05              
ATOM   3059  CE2 PHE A 189      50.545  41.420  46.146  1.00  1.05              
ATOM   3060  HE2 PHE A 189      49.578  41.460  46.629  1.00  1.05              
ATOM   3061  CD2 PHE A 189      51.158  42.607  45.713  1.00  1.05              
ATOM   3062  HD2 PHE A 189      50.649  43.548  45.860  1.00  1.05              
ATOM   3063  C   PHE A 189      52.381  44.384  42.383  1.00  1.05              
ATOM   3064  O   PHE A 189      51.756  43.539  41.749  1.00  1.05              
ATOM   3065  N   TYR A 190      52.130  45.693  42.263  1.00  1.10              
ATOM   3066  H   TYR A 190      52.635  46.291  42.908  1.00  1.10              
ATOM   3067  CA  TYR A 190      51.041  46.301  41.490  1.00  1.10              
ATOM   3068  HA  TYR A 190      50.558  45.536  40.881  1.00  1.10              
ATOM   3069  CB  TYR A 190      50.005  46.839  42.496  1.00  1.10              
ATOM   3070  HB1 TYR A 190      49.345  47.521  41.974  1.00  1.10              
ATOM   3071  HB2 TYR A 190      50.516  47.428  43.259  1.00  1.10              
ATOM   3072  CG  TYR A 190      49.111  45.813  43.161  1.00  1.10              
ATOM   3073  CD1 TYR A 190      49.161  45.614  44.555  1.00  1.10              
ATOM   3074  HD1 TYR A 190      49.895  46.133  45.158  1.00  1.10              
ATOM   3075  CE1 TYR A 190      48.261  44.724  45.174  1.00  1.10              
ATOM   3076  HE1 TYR A 190      48.308  44.546  46.239  1.00  1.10              
ATOM   3077  CZ  TYR A 190      47.311  44.029  44.396  1.00  1.10              
ATOM   3078  OH  TYR A 190      46.424  43.187  44.991  1.00  1.10              
ATOM   3079  HH  TYR A 190      45.902  42.697  44.358  1.00  1.10              
ATOM   3080  CE2 TYR A 190      47.271  44.215  42.996  1.00  1.10              
ATOM   3081  HE2 TYR A 190      46.555  43.678  42.400  1.00  1.10              
ATOM   3082  CD2 TYR A 190      48.169  45.110  42.385  1.00  1.10              
ATOM   3083  HD2 TYR A 190      48.133  45.252  41.308  1.00  1.10              
ATOM   3084  C   TYR A 190      51.539  47.413  40.530  1.00  1.10              
ATOM   3085  O   TYR A 190      51.229  48.595  40.733  1.00  1.10              
ATOM   3086  N   PRO A 191      52.311  47.089  39.469  1.00  1.28              
ATOM   3087  CD  PRO A 191      52.766  45.751  39.101  1.00  1.28              
ATOM   3088  HD1 PRO A 191      51.973  45.229  38.567  1.00  1.28              
ATOM   3089  HD2 PRO A 191      53.085  45.165  39.959  1.00  1.28              
ATOM   3090  CG  PRO A 191      53.966  45.951  38.179  1.00  1.28              
ATOM   3091  HG1 PRO A 191      54.064  45.139  37.458  1.00  1.28              
ATOM   3092  HG2 PRO A 191      54.874  46.042  38.778  1.00  1.28              
ATOM   3093  CB  PRO A 191      53.663  47.284  37.504  1.00  1.28              
ATOM   3094  HB1 PRO A 191      52.993  47.112  36.661  1.00  1.28              
ATOM   3095  HB2 PRO A 191      54.576  47.780  37.171  1.00  1.28              
ATOM   3096  CA  PRO A 191      52.957  48.084  38.605  1.00  1.28              
ATOM   3097  HA  PRO A 191      53.722  48.591  39.187  1.00  1.28              
ATOM   3098  C   PRO A 191      52.076  49.177  38.018  1.00  1.28              
ATOM   3099  O   PRO A 191      52.415  50.353  38.109  1.00  1.28              
ATOM   3100  N   ASN A 192      50.927  48.791  37.461  1.00  1.36              
ATOM   3101  H   ASN A 192      50.725  47.803  37.436  1.00  1.36              
ATOM   3102  CA  ASN A 192      49.977  49.708  36.835  1.00  1.36              
ATOM   3103  HA  ASN A 192      50.215  50.723  37.154  1.00  1.36              
ATOM   3104  CB  ASN A 192      50.136  49.671  35.303  1.00  1.36              
ATOM   3105  HB1 ASN A 192      49.296  50.182  34.834  1.00  1.36              
ATOM   3106  HB2 ASN A 192      50.154  48.643  34.944  1.00  1.36              
ATOM   3107  CG  ASN A 192      51.392  50.407  34.872  1.00  1.36              
ATOM   3108  OD1 ASN A 192      51.654  51.529  35.286  1.00  1.36              
ATOM   3109  ND2 ASN A 192      52.224  49.832  34.043  1.00  1.36              
ATOM   3110 1HD2 ASN A 192      52.012  48.939  33.641  1.00  1.36              
ATOM   3111 2HD2 ASN A 192      53.029  50.379  33.791  1.00  1.36              
ATOM   3112  C   ASN A 192      48.563  49.494  37.377  1.00  1.36              
ATOM   3113  O   ASN A 192      47.588  49.529  36.630  1.00  1.36              
ATOM   3114  N   LYS A 193      48.447  49.302  38.701  1.00  1.94              
ATOM   3115  H   LYS A 193      49.294  49.232  39.250  1.00  1.94              
ATOM   3116  CA  LYS A 193      47.206  49.687  39.381  1.00  1.94              
ATOM   3117  HA  LYS A 193      46.381  49.179  38.876  1.00  1.94              
ATOM   3118  CB  LYS A 193      47.180  49.271  40.869  1.00  1.94              
ATOM   3119  HB1 LYS A 193      47.679  48.312  40.974  1.00  1.94              
ATOM   3120  HB2 LYS A 193      46.133  49.093  41.123  1.00  1.94              
ATOM   3121  CG  LYS A 193      47.707  50.290  41.905  1.00  1.94              
ATOM   3122  HG1 LYS A 193      47.528  49.875  42.896  1.00  1.94              
ATOM   3123  HG2 LYS A 193      47.104  51.195  41.836  1.00  1.94              
ATOM   3124  CD  LYS A 193      49.198  50.667  41.823  1.00  1.94              
ATOM   3125  HD1 LYS A 193      49.559  50.614  40.797  1.00  1.94              
ATOM   3126  HD2 LYS A 193      49.755  49.936  42.410  1.00  1.94              
ATOM   3127  CE  LYS A 193      49.488  52.066  42.392  1.00  1.94              
ATOM   3128  HE1 LYS A 193      50.476  52.060  42.853  1.00  1.94              
ATOM   3129  HE2 LYS A 193      48.774  52.305  43.175  1.00  1.94              
ATOM   3130  NZ  LYS A 193      49.455  53.132  41.367  1.00  1.94              
ATOM   3131  HZ1 LYS A 193      49.701  54.040  41.782  1.00  1.94              
ATOM   3132  HZ2 LYS A 193      50.107  52.945  40.622  1.00  1.94              
ATOM   3133  HZ3 LYS A 193      48.546  53.230  40.926  1.00  1.94              
ATOM   3134  C   LYS A 193      46.980  51.195  39.228  1.00  1.94              
ATOM   3135  O   LYS A 193      47.917  51.984  39.334  1.00  1.94              
ATOM   3136  N   GLU A 194      45.720  51.585  39.157  1.00  1.50              
ATOM   3137  H   GLU A 194      45.008  50.875  39.143  1.00  1.50              
ATOM   3138  CA  GLU A 194      45.264  52.949  39.421  1.00  1.50              
ATOM   3139  HA  GLU A 194      46.108  53.611  39.616  1.00  1.50              
ATOM   3140  CB  GLU A 194      44.505  53.475  38.176  1.00  1.50              
ATOM   3141  HB1 GLU A 194      43.452  53.201  38.250  1.00  1.50              
ATOM   3142  HB2 GLU A 194      44.903  52.969  37.295  1.00  1.50              
ATOM   3143  CG  GLU A 194      44.620  54.984  37.875  1.00  1.50              
ATOM   3144  HG1 GLU A 194      44.179  55.171  36.893  1.00  1.50              
ATOM   3145  HG2 GLU A 194      45.675  55.246  37.811  1.00  1.50              
ATOM   3146  CD  GLU A 194      43.942  55.887  38.906  1.00  1.50              
ATOM   3147  OE1 GLU A 194      42.699  56.006  38.891  1.00  1.50              
ATOM   3148  OE2 GLU A 194      44.644  56.366  39.828  1.00  1.50              
ATOM   3149  C   GLU A 194      44.372  52.905  40.672  1.00  1.50              
ATOM   3150  O   GLU A 194      44.034  51.829  41.172  1.00  1.50              
ATOM   3151  N   LYS A 195      44.013  54.071  41.205  1.00  1.31              
ATOM   3152  H   LYS A 195      44.367  54.914  40.756  1.00  1.31              
ATOM   3153  CA  LYS A 195      43.053  54.286  42.293  1.00  1.31              
ATOM   3154  HA  LYS A 195      43.009  55.350  42.446  1.00  1.31              
ATOM   3155  CB  LYS A 195      41.649  53.826  41.861  1.00  1.31              
ATOM   3156  HB1 LYS A 195      41.512  52.767  42.094  1.00  1.31              
ATOM   3157  HB2 LYS A 195      41.579  53.916  40.779  1.00  1.31              
ATOM   3158  CG  LYS A 195      40.535  54.649  42.551  1.00  1.31              
ATOM   3159  HG1 LYS A 195      40.955  55.556  42.978  1.00  1.31              
ATOM   3160  HG2 LYS A 195      40.127  54.066  43.375  1.00  1.31              
ATOM   3161  CD  LYS A 195      39.384  55.067  41.619  1.00  1.31              
ATOM   3162  HD1 LYS A 195      38.738  55.760  42.161  1.00  1.31              
ATOM   3163  HD2 LYS A 195      38.794  54.183  41.373  1.00  1.31              
ATOM   3164  CE  LYS A 195      39.850  55.727  40.311  1.00  1.31              
ATOM   3165  HE1 LYS A 195      38.981  56.083  39.753  1.00  1.31              
ATOM   3166  HE2 LYS A 195      40.356  54.981  39.691  1.00  1.31              
ATOM   3167  NZ  LYS A 195      40.784  56.849  40.542  1.00  1.31              
ATOM   3168  HZ1 LYS A 195      41.390  56.961  39.725  1.00  1.31              
ATOM   3169  HZ2 LYS A 195      40.280  57.705  40.769  1.00  1.31              
ATOM   3170  HZ3 LYS A 195      41.440  56.671  41.290  1.00  1.31              
ATOM   3171  C   LYS A 195      43.452  53.723  43.663  1.00  1.31              
ATOM   3172  O   LYS A 195      42.693  53.736  44.633  1.00  1.31              
ATOM   3173  N   ALA A 196      44.680  53.234  43.750  1.00  1.23              
ATOM   3174  H   ALA A 196      45.231  53.225  42.908  1.00  1.23              
ATOM   3175  CA  ALA A 196      45.305  52.917  45.008  1.00  1.23              
ATOM   3176  HA  ALA A 196      44.558  52.541  45.710  1.00  1.23              
ATOM   3177  CB  ALA A 196      46.300  51.787  44.778  1.00  1.23              
ATOM   3178  HB1 ALA A 196      46.781  51.546  45.720  1.00  1.23              
ATOM   3179  HB2 ALA A 196      45.782  50.904  44.399  1.00  1.23              
ATOM   3180  HB3 ALA A 196      47.048  52.111  44.063  1.00  1.23              
ATOM   3181  C   ALA A 196      45.952  54.161  45.613  1.00  1.23              
ATOM   3182  O   ALA A 196      46.984  54.627  45.138  1.00  1.23              
ATOM   3183  N   TYR A 197      45.346  54.648  46.689  1.00  0.48              
ATOM   3184  H   TYR A 197      44.509  54.197  47.019  1.00  0.48              
ATOM   3185  CA  TYR A 197      45.783  55.807  47.454  1.00  0.48              
ATOM   3186  HA  TYR A 197      46.795  56.081  47.160  1.00  0.48              
ATOM   3187  CB  TYR A 197      44.865  57.003  47.170  1.00  0.48              
ATOM   3188  HB1 TYR A 197      45.317  57.897  47.586  1.00  0.48              
ATOM   3189  HB2 TYR A 197      43.936  56.847  47.712  1.00  0.48              
ATOM   3190  CG  TYR A 197      44.522  57.258  45.710  1.00  0.48              
ATOM   3191  CD1 TYR A 197      45.516  57.342  44.708  1.00  0.48              
ATOM   3192  HD1 TYR A 197      46.563  57.256  44.968  1.00  0.48              
ATOM   3193  CE1 TYR A 197      45.150  57.480  43.352  1.00  0.48              
ATOM   3194  HE1 TYR A 197      45.899  57.496  42.572  1.00  0.48              
ATOM   3195  CZ  TYR A 197      43.787  57.601  43.009  1.00  0.48              
ATOM   3196  OH  TYR A 197      43.371  57.659  41.718  1.00  0.48              
ATOM   3197  HH  TYR A 197      44.057  57.404  41.060  1.00  0.48              
ATOM   3198  CE2 TYR A 197      42.804  57.552  44.011  1.00  0.48              
ATOM   3199  HE2 TYR A 197      41.763  57.632  43.739  1.00  0.48              
ATOM   3200  CD2 TYR A 197      43.169  57.366  45.352  1.00  0.48              
ATOM   3201  HD2 TYR A 197      42.397  57.297  46.106  1.00  0.48              
ATOM   3202  C   TYR A 197      45.802  55.458  48.934  1.00  0.48              
ATOM   3203  O   TYR A 197      45.187  54.466  49.337  1.00  0.48              
ATOM   3204  N   THR A 198      46.520  56.258  49.710  1.00  0.91              
ATOM   3205  H   THR A 198      46.980  57.061  49.295  1.00  0.91              
ATOM   3206  CA  THR A 198      46.709  56.079  51.150  1.00  0.91              
ATOM   3207  HA  THR A 198      46.154  55.208  51.488  1.00  0.91              
ATOM   3208  CB  THR A 198      48.181  55.847  51.506  1.00  0.91              
ATOM   3209  HB  THR A 198      48.272  55.784  52.591  1.00  0.91              
ATOM   3210  CG2 THR A 198      48.705  54.543  50.903  1.00  0.91              
ATOM   3211 1HG2 THR A 198      48.237  53.705  51.414  1.00  0.91              
ATOM   3212 2HG2 THR A 198      48.484  54.506  49.842  1.00  0.91              
ATOM   3213 3HG2 THR A 198      49.780  54.484  51.039  1.00  0.91              
ATOM   3214  OG1 THR A 198      48.997  56.893  51.023  1.00  0.91              
ATOM   3215  HG1 THR A 198      49.427  57.197  51.870  1.00  0.91              
ATOM   3216  C   THR A 198      46.160  57.265  51.933  1.00  0.91              
ATOM   3217  O   THR A 198      45.628  57.069  53.011  1.00  0.91              
ATOM   3218  N   TRP A 199      46.171  58.469  51.364  1.00  0.90              
ATOM   3219  H   TRP A 199      46.685  58.596  50.505  1.00  0.90              
ATOM   3220  CA  TRP A 199      45.617  59.660  51.980  1.00  0.90              
ATOM   3221  HA  TRP A 199      45.269  59.414  52.984  1.00  0.90              
ATOM   3222  CB  TRP A 199      46.710  60.723  52.149  1.00  0.90              
ATOM   3223  HB1 TRP A 199      47.088  61.011  51.168  1.00  0.90              
ATOM   3224  HB2 TRP A 199      47.537  60.280  52.707  1.00  0.90              
ATOM   3225  CG  TRP A 199      46.270  61.962  52.880  1.00  0.90              
ATOM   3226  CD1 TRP A 199      46.235  62.094  54.224  1.00  0.90              
ATOM   3227  HD1 TRP A 199      46.536  61.318  54.922  1.00  0.90              
ATOM   3228  NE1 TRP A 199      45.771  63.346  54.574  1.00  0.90              
ATOM   3229  HE1 TRP A 199      45.623  63.633  55.547  1.00  0.90              
ATOM   3230  CE2 TRP A 199      45.458  64.089  53.457  1.00  0.90              
ATOM   3231  CZ2 TRP A 199      44.956  65.388  53.281  1.00  0.90              
ATOM   3232  HZ2 TRP A 199      44.745  66.001  54.150  1.00  0.90              
ATOM   3233  CH2 TRP A 199      44.767  65.876  51.977  1.00  0.90              
ATOM   3234  HH2 TRP A 199      44.407  66.884  51.834  1.00  0.90              
ATOM   3235  CZ3 TRP A 199      45.073  65.062  50.870  1.00  0.90              
ATOM   3236  HZ3 TRP A 199      44.956  65.454  49.872  1.00  0.90              
ATOM   3237  CE3 TRP A 199      45.569  63.757  51.059  1.00  0.90              
ATOM   3238  HE3 TRP A 199      45.829  63.139  50.207  1.00  0.90              
ATOM   3239  CD2 TRP A 199      45.778  63.236  52.355  1.00  0.90              
ATOM   3240  C   TRP A 199      44.436  60.221  51.213  1.00  0.90              
ATOM   3241  O   TRP A 199      44.452  60.321  49.981  1.00  0.90              
ATOM   3242  N   TRP A 200      43.438  60.674  51.968  1.00  0.97              
ATOM   3243  H   TRP A 200      43.506  60.581  52.982  1.00  0.97              
ATOM   3244  CA  TRP A 200      42.356  61.495  51.436  1.00  0.97              
ATOM   3245  HA  TRP A 200      42.656  61.925  50.480  1.00  0.97              
ATOM   3246  CB  TRP A 200      41.072  60.683  51.230  1.00  0.97              
ATOM   3247  HB1 TRP A 200      40.318  61.339  50.791  1.00  0.97              
ATOM   3248  HB2 TRP A 200      40.710  60.376  52.210  1.00  0.97              
ATOM   3249  CG  TRP A 200      41.204  59.461  50.384  1.00  0.97              
ATOM   3250  CD1 TRP A 200      40.800  59.323  49.101  1.00  0.97              
ATOM   3251  HD1 TRP A 200      40.316  60.092  48.524  1.00  0.97              
ATOM   3252  NE1 TRP A 200      41.103  58.050  48.654  1.00  0.97              
ATOM   3253  HE1 TRP A 200      40.827  57.660  47.745  1.00  0.97              
ATOM   3254  CE2 TRP A 200      41.712  57.312  49.639  1.00  0.97              
ATOM   3255  CZ2 TRP A 200      42.210  56.009  49.668  1.00  0.97              
ATOM   3256  HZ2 TRP A 200      42.189  55.445  48.759  1.00  0.97              
ATOM   3257  CH2 TRP A 200      42.750  55.505  50.861  1.00  0.97              
ATOM   3258  HH2 TRP A 200      43.168  54.508  50.905  1.00  0.97              
ATOM   3259  CZ3 TRP A 200      42.804  56.330  51.995  1.00  0.97              
ATOM   3260  HZ3 TRP A 200      43.269  55.979  52.905  1.00  0.97              
ATOM   3261  CE3 TRP A 200      42.333  57.651  51.948  1.00  0.97              
ATOM   3262  HE3 TRP A 200      42.441  58.286  52.817  1.00  0.97              
ATOM   3263  CD2 TRP A 200      41.767  58.175  50.766  1.00  0.97              
ATOM   3264  C   TRP A 200      42.097  62.622  52.419  1.00  0.97              
ATOM   3265  O   TRP A 200      42.078  62.412  53.628  1.00  0.97              
ATOM   3266  N   SER A 201      41.818  63.812  51.896  1.00  1.28              
ATOM   3267  H   SER A 201      41.891  63.947  50.899  1.00  1.28              
ATOM   3268  CA  SER A 201      41.351  64.899  52.746  1.00  1.28              
ATOM   3269  HA  SER A 201      42.165  65.199  53.407  1.00  1.28              
ATOM   3270  CB  SER A 201      40.971  66.093  51.872  1.00  1.28              
ATOM   3271  HB1 SER A 201      40.188  65.788  51.178  1.00  1.28              
ATOM   3272  HB2 SER A 201      41.843  66.409  51.300  1.00  1.28              
ATOM   3273  OG  SER A 201      40.510  67.169  52.663  1.00  1.28              
ATOM   3274  HG  SER A 201      40.173  67.856  52.074  1.00  1.28              
ATOM   3275  C   SER A 201      40.153  64.483  53.616  1.00  1.28              
ATOM   3276  O   SER A 201      39.257  63.780  53.148  1.00  1.28              
ATOM   3277  N   TYR A 202      40.099  64.970  54.859  1.00  1.28              
ATOM   3278  H   TYR A 202      40.904  65.465  55.210  1.00  1.28              
ATOM   3279  CA  TYR A 202      38.946  64.771  55.746  1.00  1.28              
ATOM   3280  HA  TYR A 202      38.644  63.730  55.614  1.00  1.28              
ATOM   3281  CB  TYR A 202      39.364  64.936  57.225  1.00  1.28              
ATOM   3282  HB1 TYR A 202      38.745  65.701  57.695  1.00  1.28              
ATOM   3283  HB2 TYR A 202      40.393  65.294  57.275  1.00  1.28              
ATOM   3284  CG  TYR A 202      39.244  63.663  58.055  1.00  1.28              
ATOM   3285  CD1 TYR A 202      38.046  62.919  58.054  1.00  1.28              
ATOM   3286  HD1 TYR A 202      37.204  63.255  57.467  1.00  1.28              
ATOM   3287  CE1 TYR A 202      37.940  61.739  58.818  1.00  1.28              
ATOM   3288  HE1 TYR A 202      37.027  61.167  58.816  1.00  1.28              
ATOM   3289  CZ  TYR A 202      39.029  61.302  59.600  1.00  1.28              
ATOM   3290  OH  TYR A 202      38.916  60.180  60.362  1.00  1.28              
ATOM   3291  HH  TYR A 202      39.737  59.991  60.847  1.00  1.28              
ATOM   3292  CE2 TYR A 202      40.226  62.047  59.610  1.00  1.28              
ATOM   3293  HE2 TYR A 202      41.067  61.722  60.199  1.00  1.28              
ATOM   3294  CD2 TYR A 202      40.329  63.223  58.840  1.00  1.28              
ATOM   3295  HD2 TYR A 202      41.257  63.781  58.854  1.00  1.28              
ATOM   3296  C   TYR A 202      37.703  65.597  55.383  1.00  1.28              
ATOM   3297  O   TYR A 202      36.678  65.489  56.058  1.00  1.28              
ATOM   3298  N   MET A 203      37.758  66.419  54.332  1.00  2.51              
ATOM   3299  H   MET A 203      38.622  66.451  53.808  1.00  2.51              
ATOM   3300  CA  MET A 203      36.572  67.090  53.787  1.00  2.51              
ATOM   3301  HA  MET A 203      36.078  67.616  54.607  1.00  2.51              
ATOM   3302  CB  MET A 203      36.984  68.139  52.736  1.00  2.51              
ATOM   3303  HB1 MET A 203      37.751  68.778  53.176  1.00  2.51              
ATOM   3304  HB2 MET A 203      36.121  68.765  52.508  1.00  2.51              
ATOM   3305  CG  MET A 203      37.518  67.543  51.427  1.00  2.51              
ATOM   3306  HG1 MET A 203      36.680  67.171  50.837  1.00  2.51              
ATOM   3307  HG2 MET A 203      38.149  66.691  51.667  1.00  2.51              
ATOM   3308  SD  MET A 203      38.493  68.672  50.390  1.00  2.51              
ATOM   3309  CE  MET A 203      37.170  69.745  49.766  1.00  2.51              
ATOM   3310  HE1 MET A 203      37.588  70.475  49.072  1.00  2.51              
ATOM   3311  HE2 MET A 203      36.423  69.144  49.249  1.00  2.51              
ATOM   3312  HE3 MET A 203      36.700  70.271  50.596  1.00  2.51              
ATOM   3313  C   MET A 203      35.577  66.054  53.221  1.00  2.51              
ATOM   3314  O   MET A 203      35.936  65.231  52.376  1.00  2.51              
ATOM   3315  N   GLN A 204      34.329  66.080  53.692  1.00  1.73              
ATOM   3316  H   GLN A 204      34.103  66.724  54.440  1.00  1.73              
ATOM   3317  CA  GLN A 204      33.299  65.117  53.286  1.00  1.73              
ATOM   3318  HA  GLN A 204      33.651  64.123  53.566  1.00  1.73              
ATOM   3319  CB  GLN A 204      31.980  65.369  54.045  1.00  1.73              
ATOM   3320  HB1 GLN A 204      31.162  64.898  53.498  1.00  1.73              
ATOM   3321  HB2 GLN A 204      31.785  66.442  54.091  1.00  1.73              
ATOM   3322  CG  GLN A 204      32.006  64.777  55.468  1.00  1.73              
ATOM   3323  HG1 GLN A 204      32.011  63.690  55.398  1.00  1.73              
ATOM   3324  HG2 GLN A 204      31.100  65.072  55.995  1.00  1.73              
ATOM   3325  CD  GLN A 204      33.217  65.242  56.264  1.00  1.73              
ATOM   3326  OE1 GLN A 204      33.390  66.425  56.525  1.00  1.73              
ATOM   3327  NE2 GLN A 204      34.150  64.365  56.566  1.00  1.73              
ATOM   3328 1HE2 GLN A 204      34.059  63.401  56.309  1.00  1.73              
ATOM   3329 2HE2 GLN A 204      35.045  64.765  56.838  1.00  1.73              
ATOM   3330  C   GLN A 204      33.113  65.101  51.773  1.00  1.73              
ATOM   3331  O   GLN A 204      33.002  66.163  51.163  1.00  1.73              
ATOM   3332  N   GLN A 205      33.150  63.888  51.210  1.00  1.21              
ATOM   3333  H   GLN A 205      33.275  63.088  51.828  1.00  1.21              
ATOM   3334  CA  GLN A 205      33.111  63.508  49.796  1.00  1.21              
ATOM   3335  HA  GLN A 205      32.556  62.572  49.765  1.00  1.21              
ATOM   3336  CB  GLN A 205      32.339  64.522  48.913  1.00  1.21              
ATOM   3337  HB1 GLN A 205      32.919  65.440  48.825  1.00  1.21              
ATOM   3338  HB2 GLN A 205      31.392  64.755  49.402  1.00  1.21              
ATOM   3339  CG  GLN A 205      32.018  64.070  47.478  1.00  1.21              
ATOM   3340  HG1 GLN A 205      32.933  64.020  46.890  1.00  1.21              
ATOM   3341  HG2 GLN A 205      31.384  64.828  47.018  1.00  1.21              
ATOM   3342  CD  GLN A 205      31.287  62.738  47.416  1.00  1.21              
ATOM   3343  OE1 GLN A 205      30.084  62.660  47.556  1.00  1.21              
ATOM   3344  NE2 GLN A 205      31.983  61.644  47.196  1.00  1.21              
ATOM   3345 1HE2 GLN A 205      32.994  61.683  47.213  1.00  1.21              
ATOM   3346 2HE2 GLN A 205      31.480  60.774  47.159  1.00  1.21              
ATOM   3347  C   GLN A 205      34.501  63.197  49.236  1.00  1.21              
ATOM   3348  O   GLN A 205      34.582  62.606  48.164  1.00  1.21              
ATOM   3349  N   ALA A 206      35.602  63.555  49.907  1.00  0.97              
ATOM   3350  H   ALA A 206      35.519  64.067  50.779  1.00  0.97              
ATOM   3351  CA  ALA A 206      36.928  63.239  49.388  1.00  0.97              
ATOM   3352  HA  ALA A 206      36.956  63.562  48.349  1.00  0.97              
ATOM   3353  CB  ALA A 206      37.983  64.049  50.135  1.00  0.97              
ATOM   3354  HB1 ALA A 206      38.981  63.748  49.815  1.00  0.97              
ATOM   3355  HB2 ALA A 206      37.844  65.108  49.926  1.00  0.97              
ATOM   3356  HB3 ALA A 206      37.877  63.875  51.200  1.00  0.97              
ATOM   3357  C   ALA A 206      37.216  61.733  49.397  1.00  0.97              
ATOM   3358  O   ALA A 206      37.354  61.123  48.333  1.00  0.97              
ATOM   3359  N   ARG A 207      37.248  61.106  50.580  1.00  1.13              
ATOM   3360  H   ARG A 207      37.080  61.653  51.413  1.00  1.13              
ATOM   3361  CA  ARG A 207      37.500  59.659  50.714  1.00  1.13              
ATOM   3362  HA  ARG A 207      38.411  59.436  50.161  1.00  1.13              
ATOM   3363  CB  ARG A 207      37.750  59.302  52.188  1.00  1.13              
ATOM   3364  HB1 ARG A 207      36.813  59.325  52.749  1.00  1.13              
ATOM   3365  HB2 ARG A 207      38.412  60.059  52.614  1.00  1.13              
ATOM   3366  CG  ARG A 207      38.419  57.921  52.362  1.00  1.13              
ATOM   3367  HG1 ARG A 207      39.075  57.719  51.513  1.00  1.13              
ATOM   3368  HG2 ARG A 207      37.643  57.152  52.389  1.00  1.13              
ATOM   3369  CD  ARG A 207      39.258  57.871  53.649  1.00  1.13              
ATOM   3370  HD1 ARG A 207      38.632  58.176  54.489  1.00  1.13              
ATOM   3371  HD2 ARG A 207      40.079  58.582  53.557  1.00  1.13              
ATOM   3372  NE  ARG A 207      39.800  56.523  53.920  1.00  1.13              
ATOM   3373  HE  ARG A 207      39.464  55.761  53.353  1.00  1.13              
ATOM   3374  CZ  ARG A 207      40.632  56.201  54.901  1.00  1.13              
ATOM   3375  NH1 ARG A 207      41.267  57.100  55.601  1.00  1.13              
ATOM   3376 1HH1 ARG A 207      41.234  58.073  55.343  1.00  1.13              
ATOM   3377 2HH1 ARG A 207      41.950  56.842  56.301  1.00  1.13              
ATOM   3378  NH2 ARG A 207      40.800  54.952  55.220  1.00  1.13              
ATOM   3379 1HH2 ARG A 207      40.360  54.198  54.698  1.00  1.13              
ATOM   3380 2HH2 ARG A 207      41.297  54.681  56.063  1.00  1.13              
ATOM   3381  C   ARG A 207      36.432  58.801  50.043  1.00  1.13              
ATOM   3382  O   ARG A 207      36.724  57.757  49.484  1.00  1.13              
ATOM   3383  N   ASP A 208      35.216  59.320  50.035  1.00  1.18              
ATOM   3384  H   ASP A 208      35.085  60.168  50.577  1.00  1.18              
ATOM   3385  CA  ASP A 208      34.001  58.716  49.499  1.00  1.18              
ATOM   3386  HA  ASP A 208      33.957  57.669  49.800  1.00  1.18              
ATOM   3387  CB  ASP A 208      32.803  59.464  50.132  1.00  1.18              
ATOM   3388  HB1 ASP A 208      31.942  58.794  50.166  1.00  1.18              
ATOM   3389  HB2 ASP A 208      32.538  60.307  49.496  1.00  1.18              
ATOM   3390  CG  ASP A 208      33.094  60.019  51.541  1.00  1.18              
ATOM   3391  OD1 ASP A 208      33.734  61.101  51.610  1.00  1.18              
ATOM   3392  OD2 ASP A 208      32.750  59.345  52.529  1.00  1.18              
ATOM   3393  C   ASP A 208      33.925  58.784  47.968  1.00  1.18              
ATOM   3394  O   ASP A 208      33.299  57.936  47.340  1.00  1.18              
ATOM   3395  N   LYS A 209      34.607  59.768  47.352  1.00  1.23              
ATOM   3396  H   LYS A 209      35.037  60.488  47.923  1.00  1.23              
ATOM   3397  CA  LYS A 209      34.920  59.735  45.919  1.00  1.23              
ATOM   3398  HA  LYS A 209      34.134  59.144  45.447  1.00  1.23              
ATOM   3399  CB  LYS A 209      34.918  61.130  45.266  1.00  1.23              
ATOM   3400  HB1 LYS A 209      35.923  61.547  45.305  1.00  1.23              
ATOM   3401  HB2 LYS A 209      34.261  61.807  45.805  1.00  1.23              
ATOM   3402  CG  LYS A 209      34.401  61.050  43.811  1.00  1.23              
ATOM   3403  HG1 LYS A 209      33.352  61.349  43.810  1.00  1.23              
ATOM   3404  HG2 LYS A 209      34.431  60.023  43.446  1.00  1.23              
ATOM   3405  CD  LYS A 209      35.162  61.934  42.813  1.00  1.23              
ATOM   3406  HD1 LYS A 209      35.130  62.965  43.166  1.00  1.23              
ATOM   3407  HD2 LYS A 209      34.651  61.891  41.852  1.00  1.23              
ATOM   3408  CE  LYS A 209      36.628  61.526  42.618  1.00  1.23              
ATOM   3409  HE1 LYS A 209      37.162  61.628  43.566  1.00  1.23              
ATOM   3410  HE2 LYS A 209      37.106  62.209  41.912  1.00  1.23              
ATOM   3411  NZ  LYS A 209      36.818  60.134  42.142  1.00  1.23              
ATOM   3412  HZ1 LYS A 209      37.829  59.963  42.056  1.00  1.23              
ATOM   3413  HZ2 LYS A 209      36.537  59.464  42.853  1.00  1.23              
ATOM   3414  HZ3 LYS A 209      36.393  59.940  41.256  1.00  1.23              
ATOM   3415  C   LYS A 209      36.213  58.996  45.619  1.00  1.23              
ATOM   3416  O   LYS A 209      36.476  58.748  44.446  1.00  1.23              
ATOM   3417  N   ASP A 210      37.008  58.669  46.632  1.00  1.18              
ATOM   3418  H   ASP A 210      36.676  58.844  47.569  1.00  1.18              
ATOM   3419  CA  ASP A 210      38.356  58.127  46.489  1.00  1.18              
ATOM   3420  HA  ASP A 210      38.675  57.908  47.508  1.00  1.18              
ATOM   3421  CB  ASP A 210      38.293  56.773  45.735  1.00  1.18              
ATOM   3422  HB1 ASP A 210      38.567  56.923  44.690  1.00  1.18              
ATOM   3423  HB2 ASP A 210      37.271  56.392  45.754  1.00  1.18              
ATOM   3424  CG  ASP A 210      39.177  55.674  46.330  1.00  1.18              
ATOM   3425  OD1 ASP A 210      40.230  55.974  46.937  1.00  1.18              
ATOM   3426  OD2 ASP A 210      38.853  54.476  46.161  1.00  1.18              
ATOM   3427  C   ASP A 210      39.369  59.144  45.931  1.00  1.18              
ATOM   3428  O   ASP A 210      40.440  58.747  45.479  1.00  1.18              
ATOM   3429  N   ILE A 211      39.096  60.459  45.979  1.00  1.03              
ATOM   3430  H   ILE A 211      38.264  60.748  46.477  1.00  1.03              
ATOM   3431  CA  ILE A 211      40.056  61.493  45.540  1.00  1.03              
ATOM   3432  HA  ILE A 211      40.521  61.112  44.632  1.00  1.03              
ATOM   3433  CB  ILE A 211      39.396  62.825  45.121  1.00  1.03              
ATOM   3434  HB  ILE A 211      38.792  62.615  44.242  1.00  1.03              
ATOM   3435  CG2 ILE A 211      38.445  63.419  46.170  1.00  1.03              
ATOM   3436 1HG2 ILE A 211      37.997  64.341  45.805  1.00  1.03              
ATOM   3437 2HG2 ILE A 211      37.639  62.716  46.364  1.00  1.03              
ATOM   3438 3HG2 ILE A 211      38.981  63.623  47.095  1.00  1.03              
ATOM   3439  CG1 ILE A 211      40.475  63.847  44.684  1.00  1.03              
ATOM   3440 1HG1 ILE A 211      41.239  63.324  44.111  1.00  1.03              
ATOM   3441 2HG1 ILE A 211      40.952  64.273  45.567  1.00  1.03              
ATOM   3442  CD1 ILE A 211      39.938  64.981  43.808  1.00  1.03              
ATOM   3443  HD1 ILE A 211      40.766  65.617  43.496  1.00  1.03              
ATOM   3444  HD2 ILE A 211      39.459  64.571  42.920  1.00  1.03              
ATOM   3445  HD3 ILE A 211      39.225  65.589  44.359  1.00  1.03              
ATOM   3446  C   ILE A 211      41.203  61.622  46.543  1.00  1.03              
ATOM   3447  O   ILE A 211      41.140  62.366  47.524  1.00  1.03              
ATOM   3448  N   GLY A 212      42.228  60.813  46.303  1.00  0.71              
ATOM   3449  H   GLY A 212      42.143  60.159  45.534  1.00  0.71              
ATOM   3450  CA  GLY A 212      43.358  60.632  47.187  1.00  0.71              
ATOM   3451  HA1 GLY A 212      43.276  59.665  47.683  1.00  0.71              
ATOM   3452  HA2 GLY A 212      43.361  61.398  47.962  1.00  0.71              
ATOM   3453  C   GLY A 212      44.709  60.683  46.484  1.00  0.71              
ATOM   3454  O   GLY A 212      44.834  60.908  45.274  1.00  0.71              
ATOM   3455  N   TRP A 213      45.723  60.478  47.310  1.00  0.48              
ATOM   3456  H   TRP A 213      45.488  60.287  48.283  1.00  0.48              
ATOM   3457  CA  TRP A 213      47.136  60.460  46.973  1.00  0.48              
ATOM   3458  HA  TRP A 213      47.285  60.417  45.896  1.00  0.48              
ATOM   3459  CB  TRP A 213      47.824  61.715  47.543  1.00  0.48              
ATOM   3460  HB1 TRP A 213      48.870  61.673  47.239  1.00  0.48              
ATOM   3461  HB2 TRP A 213      47.810  61.648  48.633  1.00  0.48              
ATOM   3462  CG  TRP A 213      47.310  63.088  47.196  1.00  0.48              
ATOM   3463  CD1 TRP A 213      46.051  63.555  47.378  1.00  0.48              
ATOM   3464  HD1 TRP A 213      45.220  62.977  47.766  1.00  0.48              
ATOM   3465  NE1 TRP A 213      45.987  64.890  47.044  1.00  0.48              
ATOM   3466  HE1 TRP A 213      45.140  65.435  47.092  1.00  0.48              
ATOM   3467  CE2 TRP A 213      47.227  65.389  46.723  1.00  0.48              
ATOM   3468  CZ2 TRP A 213      47.686  66.681  46.437  1.00  0.48              
ATOM   3469  HZ2 TRP A 213      47.012  67.521  46.447  1.00  0.48              
ATOM   3470  CH2 TRP A 213      49.050  66.872  46.178  1.00  0.48              
ATOM   3471  HH2 TRP A 213      49.442  67.861  45.994  1.00  0.48              
ATOM   3472  CZ3 TRP A 213      49.919  65.771  46.191  1.00  0.48              
ATOM   3473  HZ3 TRP A 213      50.958  65.928  46.003  1.00  0.48              
ATOM   3474  CE3 TRP A 213      49.454  64.478  46.494  1.00  0.48              
ATOM   3475  HE3 TRP A 213      50.150  63.646  46.541  1.00  0.48              
ATOM   3476  CD2 TRP A 213      48.091  64.251  46.777  1.00  0.48              
ATOM   3477  C   TRP A 213      47.759  59.229  47.631  1.00  0.48              
ATOM   3478  O   TRP A 213      47.432  58.927  48.778  1.00  0.48              
ATOM   3479  N   ARG A 214      48.642  58.494  46.958  1.00  0.66              
ATOM   3480  H   ARG A 214      48.887  58.791  46.015  1.00  0.66              
ATOM   3481  CA  ARG A 214      49.517  57.514  47.619  1.00  0.66              
ATOM   3482  HA  ARG A 214      49.033  57.140  48.520  1.00  0.66              
ATOM   3483  CB  ARG A 214      49.814  56.313  46.707  1.00  0.66              
ATOM   3484  HB1 ARG A 214      50.314  56.646  45.801  1.00  0.66              
ATOM   3485  HB2 ARG A 214      48.879  55.837  46.423  1.00  0.66              
ATOM   3486  CG  ARG A 214      50.700  55.275  47.429  1.00  0.66              
ATOM   3487  HG1 ARG A 214      50.204  54.973  48.349  1.00  0.66              
ATOM   3488  HG2 ARG A 214      51.665  55.711  47.688  1.00  0.66              
ATOM   3489  CD  ARG A 214      50.939  54.022  46.581  1.00  0.66              
ATOM   3490  HD1 ARG A 214      49.980  53.675  46.193  1.00  0.66              
ATOM   3491  HD2 ARG A 214      51.327  53.242  47.236  1.00  0.66              
ATOM   3492  NE  ARG A 214      51.869  54.275  45.461  1.00  0.66              
ATOM   3493  HE  ARG A 214      51.475  54.723  44.637  1.00  0.66              
ATOM   3494  CZ  ARG A 214      53.128  53.876  45.356  1.00  0.66              
ATOM   3495  NH1 ARG A 214      53.695  53.138  46.257  1.00  0.66              
ATOM   3496 1HH1 ARG A 214      53.285  53.103  47.168  1.00  0.66              
ATOM   3497 2HH1 ARG A 214      54.660  52.816  46.126  1.00  0.66              
ATOM   3498  NH2 ARG A 214      53.824  54.175  44.301  1.00  0.66              
ATOM   3499 1HH2 ARG A 214      53.420  54.730  43.553  1.00  0.66              
ATOM   3500 2HH2 ARG A 214      54.754  53.748  44.213  1.00  0.66              
ATOM   3501  C   ARG A 214      50.795  58.217  48.022  1.00  0.66              
ATOM   3502  O   ARG A 214      51.624  58.498  47.163  1.00  0.66              
ATOM   3503  N   ILE A 215      50.928  58.461  49.318  1.00  0.60              
ATOM   3504  H   ILE A 215      50.169  58.181  49.929  1.00  0.60              
ATOM   3505  CA  ILE A 215      52.098  59.105  49.921  1.00  0.60              
ATOM   3506  HA  ILE A 215      52.834  59.306  49.144  1.00  0.60              
ATOM   3507  CB  ILE A 215      51.735  60.466  50.560  1.00  0.60              
ATOM   3508  HB  ILE A 215      52.643  60.870  51.009  1.00  0.60              
ATOM   3509  CG2 ILE A 215      51.306  61.460  49.463  1.00  0.60              
ATOM   3510 1HG2 ILE A 215      51.264  62.469  49.872  1.00  0.60              
ATOM   3511 2HG2 ILE A 215      52.028  61.444  48.648  1.00  0.60              
ATOM   3512 3HG2 ILE A 215      50.322  61.184  49.088  1.00  0.60              
ATOM   3513  CG1 ILE A 215      50.672  60.341  51.677  1.00  0.60              
ATOM   3514 1HG1 ILE A 215      51.058  59.682  52.455  1.00  0.60              
ATOM   3515 2HG1 ILE A 215      49.762  59.891  51.279  1.00  0.60              
ATOM   3516  CD1 ILE A 215      50.302  61.675  52.336  1.00  0.60              
ATOM   3517  HD1 ILE A 215      49.657  61.483  53.191  1.00  0.60              
ATOM   3518  HD2 ILE A 215      51.200  62.187  52.680  1.00  0.60              
ATOM   3519  HD3 ILE A 215      49.762  62.310  51.635  1.00  0.60              
ATOM   3520  C   ILE A 215      52.814  58.199  50.915  1.00  0.60              
ATOM   3521  O   ILE A 215      53.954  58.486  51.270  1.00  0.60              
ATOM   3522  N   ASP A 216      52.203  57.080  51.299  1.00  0.49              
ATOM   3523  H   ASP A 216      51.249  56.925  51.010  1.00  0.49              
ATOM   3524  CA  ASP A 216      52.802  56.097  52.193  1.00  0.49              
ATOM   3525  HA  ASP A 216      53.555  56.598  52.794  1.00  0.49              
ATOM   3526  CB  ASP A 216      51.794  55.461  53.183  1.00  0.49              
ATOM   3527  HB1 ASP A 216      52.373  54.893  53.914  1.00  0.49              
ATOM   3528  HB2 ASP A 216      51.182  54.739  52.649  1.00  0.49              
ATOM   3529  CG  ASP A 216      50.859  56.419  53.934  1.00  0.49              
ATOM   3530  OD1 ASP A 216      50.712  56.253  55.168  1.00  0.49              
ATOM   3531  OD2 ASP A 216      50.208  57.235  53.240  1.00  0.49              
ATOM   3532  C   ASP A 216      53.459  54.997  51.361  1.00  0.49              
ATOM   3533  O   ASP A 216      52.922  54.527  50.351  1.00  0.49              
ATOM   3534  N   TYR A 217      54.637  54.572  51.807  1.00  0.53              
ATOM   3535  H   TYR A 217      54.999  55.004  52.652  1.00  0.53              
ATOM   3536  CA  TYR A 217      55.500  53.612  51.116  1.00  0.53              
ATOM   3537  HA  TYR A 217      54.918  53.008  50.419  1.00  0.53              
ATOM   3538  CB  TYR A 217      56.563  54.415  50.335  1.00  0.53              
ATOM   3539  HB1 TYR A 217      57.393  53.770  50.050  1.00  0.53              
ATOM   3540  HB2 TYR A 217      56.976  55.162  51.007  1.00  0.53              
ATOM   3541  CG  TYR A 217      56.088  55.103  49.068  1.00  0.53              
ATOM   3542  CD1 TYR A 217      55.347  56.298  49.133  1.00  0.53              
ATOM   3543  HD1 TYR A 217      55.131  56.732  50.089  1.00  0.53              
ATOM   3544  CE1 TYR A 217      54.862  56.909  47.958  1.00  0.53              
ATOM   3545  HE1 TYR A 217      54.260  57.798  48.010  1.00  0.53              
ATOM   3546  CZ  TYR A 217      55.172  56.350  46.703  1.00  0.53              
ATOM   3547  OH  TYR A 217      54.692  56.867  45.541  1.00  0.53              
ATOM   3548  HH  TYR A 217      54.894  56.265  44.822  1.00  0.53              
ATOM   3549  CE2 TYR A 217      55.975  55.198  46.640  1.00  0.53              
ATOM   3550  HE2 TYR A 217      56.243  54.802  45.684  1.00  0.53              
ATOM   3551  CD2 TYR A 217      56.414  54.562  47.814  1.00  0.53              
ATOM   3552  HD2 TYR A 217      56.996  53.656  47.746  1.00  0.53              
ATOM   3553  C   TYR A 217      56.178  52.674  52.148  1.00  0.53              
ATOM   3554  O   TYR A 217      55.941  52.732  53.361  1.00  0.53              
ATOM   3555  N   PHE A 218      57.011  51.796  51.582  1.00  0.35              
ATOM   3556  H   PHE A 218      57.141  51.951  50.598  1.00  0.35              
ATOM   3557  CA  PHE A 218      57.633  50.554  52.035  1.00  0.35              
ATOM   3558  HA  PHE A 218      58.103  50.696  53.003  1.00  0.35              
ATOM   3559  CB  PHE A 218      56.593  49.424  52.216  1.00  0.35              
ATOM   3560  HB1 PHE A 218      57.033  48.486  51.889  1.00  0.35              
ATOM   3561  HB2 PHE A 218      55.719  49.612  51.592  1.00  0.35              
ATOM   3562  CG  PHE A 218      56.182  49.164  53.653  1.00  0.35              
ATOM   3563  CD1 PHE A 218      57.130  48.642  54.553  1.00  0.35              
ATOM   3564  HD1 PHE A 218      58.141  48.485  54.229  1.00  0.35              
ATOM   3565  CE1 PHE A 218      56.756  48.294  55.862  1.00  0.35              
ATOM   3566  HE1 PHE A 218      57.484  47.882  56.542  1.00  0.35              
ATOM   3567  CZ  PHE A 218      55.429  48.482  56.282  1.00  0.35              
ATOM   3568  HZ  PHE A 218      55.139  48.222  57.287  1.00  0.35              
ATOM   3569  CE2 PHE A 218      54.478  48.993  55.383  1.00  0.35              
ATOM   3570  HE2 PHE A 218      53.452  49.103  55.708  1.00  0.35              
ATOM   3571  CD2 PHE A 218      54.854  49.339  54.073  1.00  0.35              
ATOM   3572  HD2 PHE A 218      54.114  49.722  53.380  1.00  0.35              
ATOM   3573  C   PHE A 218      58.726  50.245  50.999  1.00  0.35              
ATOM   3574  O   PHE A 218      58.662  49.273  50.254  1.00  0.35              
ATOM   3575  N   LEU A 219      59.703  51.146  50.843  1.00  0.47              
ATOM   3576  H   LEU A 219      59.753  51.909  51.508  1.00  0.47              
ATOM   3577  CA  LEU A 219      60.893  50.827  50.054  1.00  0.47              
ATOM   3578  HA  LEU A 219      60.524  50.541  49.077  1.00  0.47              
ATOM   3579  CB  LEU A 219      61.832  52.026  49.804  1.00  0.47              
ATOM   3580  HB1 LEU A 219      62.357  51.838  48.865  1.00  0.47              
ATOM   3581  HB2 LEU A 219      62.597  52.060  50.572  1.00  0.47              
ATOM   3582  CG  LEU A 219      61.145  53.403  49.699  1.00  0.47              
ATOM   3583  HG  LEU A 219      60.627  53.632  50.630  1.00  0.47              
ATOM   3584  CD1 LEU A 219      62.193  54.481  49.461  1.00  0.47              
ATOM   3585 1HD1 LEU A 219      61.717  55.461  49.413  1.00  0.47              
ATOM   3586 2HD1 LEU A 219      62.919  54.478  50.273  1.00  0.47              
ATOM   3587 3HD1 LEU A 219      62.703  54.293  48.519  1.00  0.47              
ATOM   3588  CD2 LEU A 219      60.138  53.460  48.541  1.00  0.47              
ATOM   3589 1HD2 LEU A 219      59.728  54.466  48.476  1.00  0.47              
ATOM   3590 2HD2 LEU A 219      60.641  53.207  47.610  1.00  0.47              
ATOM   3591 3HD2 LEU A 219      59.327  52.759  48.723  1.00  0.47              
ATOM   3592  C   LEU A 219      61.577  49.578  50.659  1.00  0.47              
ATOM   3593  O   LEU A 219      61.216  49.086  51.730  1.00  0.47              
ATOM   3594  N   CYS A 220      62.553  49.034  49.968  1.00  0.52              
ATOM   3595  H   CYS A 220      62.823  49.480  49.107  1.00  0.52              
ATOM   3596  CA  CYS A 220      63.245  47.793  50.248  1.00  0.52              
ATOM   3597  HA  CYS A 220      63.379  47.643  51.309  1.00  0.52              
ATOM   3598  CB  CYS A 220      62.395  46.628  49.726  1.00  0.52              
ATOM   3599  HB1 CYS A 220      62.273  46.719  48.648  1.00  0.52              
ATOM   3600  HB2 CYS A 220      61.416  46.675  50.205  1.00  0.52              
ATOM   3601  SG  CYS A 220      63.176  45.046  50.142  1.00  0.52              
ATOM   3602  HG  CYS A 220      64.158  45.095  49.221  1.00  0.52              
ATOM   3603  C   CYS A 220      64.562  47.939  49.490  1.00  0.52              
ATOM   3604  O   CYS A 220      64.597  48.624  48.464  1.00  0.52              
ATOM   3605  N   SER A 221      65.638  47.309  49.926  1.00  0.90              
ATOM   3606  H   SER A 221      65.621  46.842  50.819  1.00  0.90              
ATOM   3607  CA  SER A 221      66.755  47.073  49.022  1.00  0.90              
ATOM   3608  HA  SER A 221      67.190  48.021  48.702  1.00  0.90              
ATOM   3609  CB  SER A 221      67.822  46.259  49.756  1.00  0.90              
ATOM   3610  HB1 SER A 221      68.615  45.988  49.062  1.00  0.90              
ATOM   3611  HB2 SER A 221      67.376  45.352  50.164  1.00  0.90              
ATOM   3612  OG  SER A 221      68.377  47.023  50.799  1.00  0.90              
ATOM   3613  HG  SER A 221      68.856  47.762  50.333  1.00  0.90              
ATOM   3614  C   SER A 221      66.306  46.274  47.780  1.00  0.90              
ATOM   3615  O   SER A 221      65.263  45.584  47.722  1.00  0.90              
ATOM   3616  N   ASN A 222      67.157  46.319  46.764  1.00  1.07              
ATOM   3617  H   ASN A 222      67.889  47.025  46.782  1.00  1.07              
ATOM   3618  CA  ASN A 222      67.064  45.464  45.597  1.00  1.07              
ATOM   3619  HA  ASN A 222      66.076  45.628  45.181  1.00  1.07              
ATOM   3620  CB  ASN A 222      68.098  46.001  44.593  1.00  1.07              
ATOM   3621  HB1 ASN A 222      69.017  46.221  45.129  1.00  1.07              
ATOM   3622  HB2 ASN A 222      67.732  46.952  44.216  1.00  1.07              
ATOM   3623  CG  ASN A 222      68.452  45.133  43.402  1.00  1.07              
ATOM   3624  OD1 ASN A 222      67.674  44.306  42.938  1.00  1.07              
ATOM   3625  ND2 ASN A 222      69.621  45.322  42.852  1.00  1.07              
ATOM   3626 1HD2 ASN A 222      70.161  46.143  43.173  1.00  1.07              
ATOM   3627 2HD2 ASN A 222      69.910  44.790  42.058  1.00  1.07              
ATOM   3628  C   ASN A 222      67.146  43.940  45.946  1.00  1.07              
ATOM   3629  O   ASN A 222      66.182  43.187  45.689  1.00  1.07              
ATOM   3630  N   PRO A 223      68.205  43.474  46.641  1.00  1.33              
ATOM   3631  CD  PRO A 223      69.525  44.082  46.758  1.00  1.33              
ATOM   3632  HD1 PRO A 223      69.473  44.983  47.368  1.00  1.33              
ATOM   3633  HD2 PRO A 223      69.944  44.315  45.779  1.00  1.33              
ATOM   3634  CG  PRO A 223      70.403  43.042  47.443  1.00  1.33              
ATOM   3635  HG1 PRO A 223      71.193  43.506  48.035  1.00  1.33              
ATOM   3636  HG2 PRO A 223      70.823  42.369  46.695  1.00  1.33              
ATOM   3637  CB  PRO A 223      69.413  42.274  48.317  1.00  1.33              
ATOM   3638  HB1 PRO A 223      69.282  42.818  49.256  1.00  1.33              
ATOM   3639  HB2 PRO A 223      69.755  41.257  48.511  1.00  1.33              
ATOM   3640  CA  PRO A 223      68.113  42.296  47.507  1.00  1.33              
ATOM   3641  HA  PRO A 223      68.044  41.400  46.888  1.00  1.33              
ATOM   3642  C   PRO A 223      66.895  42.382  48.441  1.00  1.33              
ATOM   3643  O   PRO A 223      66.414  43.450  48.742  1.00  1.33              
ATOM   3644  N   LEU A 224      66.309  41.307  48.940  1.00  0.99              
ATOM   3645  H   LEU A 224      66.669  40.398  48.702  1.00  0.99              
ATOM   3646  CA  LEU A 224      65.007  41.424  49.628  1.00  0.99              
ATOM   3647  HA  LEU A 224      64.712  40.394  49.820  1.00  0.99              
ATOM   3648  CB  LEU A 224      65.084  42.070  51.033  1.00  0.99              
ATOM   3649  HB1 LEU A 224      64.093  41.998  51.482  1.00  0.99              
ATOM   3650  HB2 LEU A 224      65.306  43.132  50.933  1.00  0.99              
ATOM   3651  CG  LEU A 224      66.097  41.464  52.021  1.00  0.99              
ATOM   3652  HG  LEU A 224      67.110  41.667  51.672  1.00  0.99              
ATOM   3653  CD1 LEU A 224      65.903  42.120  53.391  1.00  0.99              
ATOM   3654 1HD1 LEU A 224      66.635  41.735  54.101  1.00  0.99              
ATOM   3655 2HD1 LEU A 224      66.028  43.199  53.304  1.00  0.99              
ATOM   3656 3HD1 LEU A 224      64.904  41.909  53.772  1.00  0.99              
ATOM   3657  CD2 LEU A 224      65.935  39.949  52.196  1.00  0.99              
ATOM   3658 1HD2 LEU A 224      66.622  39.595  52.966  1.00  0.99              
ATOM   3659 2HD2 LEU A 224      64.913  39.721  52.500  1.00  0.99              
ATOM   3660 3HD2 LEU A 224      66.168  39.433  51.267  1.00  0.99              
ATOM   3661  C   LEU A 224      63.810  41.941  48.786  1.00  0.99              
ATOM   3662  O   LEU A 224      62.698  41.544  49.132  1.00  0.99              
ATOM   3663  N   LYS A 225      63.948  42.626  47.624  1.00  1.09              
ATOM   3664  H   LYS A 225      64.820  43.111  47.428  1.00  1.09              
ATOM   3665  CA  LYS A 225      62.848  42.578  46.618  1.00  1.09              
ATOM   3666  HA  LYS A 225      61.998  43.054  47.108  1.00  1.09              
ATOM   3667  CB  LYS A 225      63.116  43.409  45.346  1.00  1.09              
ATOM   3668  HB1 LYS A 225      63.856  44.163  45.597  1.00  1.09              
ATOM   3669  HB2 LYS A 225      62.180  43.911  45.101  1.00  1.09              
ATOM   3670  CG  LYS A 225      63.552  42.665  44.057  1.00  1.09              
ATOM   3671  HG1 LYS A 225      62.779  41.946  43.785  1.00  1.09              
ATOM   3672  HG2 LYS A 225      64.464  42.107  44.260  1.00  1.09              
ATOM   3673  CD  LYS A 225      63.793  43.565  42.830  1.00  1.09              
ATOM   3674  HD1 LYS A 225      62.835  43.915  42.441  1.00  1.09              
ATOM   3675  HD2 LYS A 225      64.273  42.960  42.059  1.00  1.09              
ATOM   3676  CE  LYS A 225      64.680  44.767  43.175  1.00  1.09              
ATOM   3677  HE1 LYS A 225      65.458  44.398  43.848  1.00  1.09              
ATOM   3678  HE2 LYS A 225      64.082  45.500  43.721  1.00  1.09              
ATOM   3679  NZ  LYS A 225      65.341  45.396  42.004  1.00  1.09              
ATOM   3680  HZ1 LYS A 225      65.718  46.305  42.253  1.00  1.09              
ATOM   3681  HZ2 LYS A 225      66.164  44.839  41.774  1.00  1.09              
ATOM   3682  HZ3 LYS A 225      64.723  45.485  41.213  1.00  1.09              
ATOM   3683  C   LYS A 225      62.365  41.178  46.299  1.00  1.09              
ATOM   3684  O   LYS A 225      61.179  40.891  46.355  1.00  1.09              
ATOM   3685  N   THR A 226      63.292  40.267  46.031  1.00  0.91              
ATOM   3686  H   THR A 226      64.264  40.545  45.991  1.00  0.91              
ATOM   3687  CA  THR A 226      62.929  38.843  45.798  1.00  0.91              
ATOM   3688  HA  THR A 226      62.079  38.787  45.118  1.00  0.91              
ATOM   3689  CB  THR A 226      64.124  38.130  45.144  1.00  0.91              
ATOM   3690  HB  THR A 226      63.922  37.062  45.057  1.00  0.91              
ATOM   3691  CG2 THR A 226      64.423  38.670  43.743  1.00  0.91              
ATOM   3692 1HG2 THR A 226      65.202  38.068  43.278  1.00  0.91              
ATOM   3693 2HG2 THR A 226      63.526  38.608  43.127  1.00  0.91              
ATOM   3694 3HG2 THR A 226      64.762  39.705  43.793  1.00  0.91              
ATOM   3695  OG1 THR A 226      65.294  38.331  45.913  1.00  0.91              
ATOM   3696  HG1 THR A 226      65.964  37.747  45.548  1.00  0.91              
ATOM   3697  C   THR A 226      62.523  38.080  47.071  1.00  0.91              
ATOM   3698  O   THR A 226      62.419  36.853  47.026  1.00  0.91              
ATOM   3699  N   ARG A 227      62.270  38.757  48.207  1.00  0.94              
ATOM   3700  H   ARG A 227      62.426  39.761  48.232  1.00  0.94              
ATOM   3701  CA  ARG A 227      61.514  38.138  49.329  1.00  0.94              
ATOM   3702  HA  ARG A 227      61.208  37.125  49.068  1.00  0.94              
ATOM   3703  CB  ARG A 227      62.432  38.093  50.568  1.00  0.94              
ATOM   3704  HB1 ARG A 227      61.853  37.741  51.421  1.00  0.94              
ATOM   3705  HB2 ARG A 227      62.763  39.109  50.791  1.00  0.94              
ATOM   3706  CG  ARG A 227      63.664  37.188  50.423  1.00  0.94              
ATOM   3707  HG1 ARG A 227      64.251  37.279  51.337  1.00  0.94              
ATOM   3708  HG2 ARG A 227      64.282  37.525  49.590  1.00  0.94              
ATOM   3709  CD  ARG A 227      63.271  35.719  50.214  1.00  0.94              
ATOM   3710  HD1 ARG A 227      62.828  35.605  49.223  1.00  0.94              
ATOM   3711  HD2 ARG A 227      62.518  35.441  50.949  1.00  0.94              
ATOM   3712  NE  ARG A 227      64.424  34.807  50.324  1.00  0.94              
ATOM   3713  HE  ARG A 227      64.799  34.468  49.455  1.00  0.94              
ATOM   3714  CZ  ARG A 227      64.991  34.386  51.441  1.00  0.94              
ATOM   3715  NH1 ARG A 227      64.591  34.762  52.626  1.00  0.94              
ATOM   3716 1HH1 ARG A 227      63.764  35.353  52.712  1.00  0.94              
ATOM   3717 2HH1 ARG A 227      65.037  34.442  53.464  1.00  0.94              
ATOM   3718  NH2 ARG A 227      65.993  33.553  51.375  1.00  0.94              
ATOM   3719 1HH2 ARG A 227      66.300  33.188  50.492  1.00  0.94              
ATOM   3720 2HH2 ARG A 227      66.426  33.224  52.218  1.00  0.94              
ATOM   3721  C   ARG A 227      60.200  38.862  49.645  1.00  0.94              
ATOM   3722  O   ARG A 227      59.546  38.521  50.629  1.00  0.94              
ATOM   3723  N   LEU A 228      59.806  39.844  48.838  1.00  0.90              
ATOM   3724  H   LEU A 228      60.383  40.078  48.041  1.00  0.90              
ATOM   3725  CA  LEU A 228      58.473  40.441  48.884  1.00  0.90              
ATOM   3726  HA  LEU A 228      58.269  40.791  49.898  1.00  0.90              
ATOM   3727  CB  LEU A 228      58.486  41.631  47.899  1.00  0.90              
ATOM   3728  HB1 LEU A 228      58.699  41.261  46.896  1.00  0.90              
ATOM   3729  HB2 LEU A 228      59.314  42.283  48.184  1.00  0.90              
ATOM   3730  CG  LEU A 228      57.240  42.528  47.797  1.00  0.90              
ATOM   3731  HG  LEU A 228      57.533  43.432  47.261  1.00  0.90              
ATOM   3732  CD1 LEU A 228      56.086  41.907  47.013  1.00  0.90              
ATOM   3733 1HD1 LEU A 228      55.656  41.067  47.548  1.00  0.90              
ATOM   3734 2HD1 LEU A 228      55.305  42.656  46.874  1.00  0.90              
ATOM   3735 3HD1 LEU A 228      56.444  41.575  46.039  1.00  0.90              
ATOM   3736  CD2 LEU A 228      56.754  42.950  49.173  1.00  0.90              
ATOM   3737 1HD2 LEU A 228      55.930  43.654  49.069  1.00  0.90              
ATOM   3738 2HD2 LEU A 228      56.393  42.092  49.738  1.00  0.90              
ATOM   3739 3HD2 LEU A 228      57.574  43.432  49.702  1.00  0.90              
ATOM   3740  C   LEU A 228      57.443  39.366  48.497  1.00  0.90              
ATOM   3741  O   LEU A 228      57.469  38.838  47.385  1.00  0.90              
ATOM   3742  N   LYS A 229      56.552  39.035  49.428  1.00  0.97              
ATOM   3743  H   LYS A 229      56.624  39.495  50.333  1.00  0.97              
ATOM   3744  CA  LYS A 229      55.379  38.193  49.202  1.00  0.97              
ATOM   3745  HA  LYS A 229      55.551  37.551  48.338  1.00  0.97              
ATOM   3746  CB  LYS A 229      55.074  37.314  50.416  1.00  0.97              
ATOM   3747  HB1 LYS A 229      54.170  36.750  50.178  1.00  0.97              
ATOM   3748  HB2 LYS A 229      54.869  37.956  51.273  1.00  0.97              
ATOM   3749  CG  LYS A 229      56.179  36.318  50.787  1.00  0.97              
ATOM   3750  HG1 LYS A 229      56.987  36.850  51.291  1.00  0.97              
ATOM   3751  HG2 LYS A 229      56.579  35.868  49.878  1.00  0.97              
ATOM   3752  CD  LYS A 229      55.659  35.187  51.693  1.00  0.97              
ATOM   3753  HD1 LYS A 229      56.508  34.559  51.960  1.00  0.97              
ATOM   3754  HD2 LYS A 229      54.966  34.560  51.129  1.00  0.97              
ATOM   3755  CE  LYS A 229      54.980  35.672  52.986  1.00  0.97              
ATOM   3756  HE1 LYS A 229      55.532  36.532  53.372  1.00  0.97              
ATOM   3757  HE2 LYS A 229      55.042  34.878  53.734  1.00  0.97              
ATOM   3758  NZ  LYS A 229      53.561  36.039  52.766  1.00  0.97              
ATOM   3759  HZ1 LYS A 229      53.123  36.438  53.604  1.00  0.97              
ATOM   3760  HZ2 LYS A 229      53.468  36.785  52.093  1.00  0.97              
ATOM   3761  HZ3 LYS A 229      52.982  35.264  52.491  1.00  0.97              
ATOM   3762  C   LYS A 229      54.125  38.995  48.885  1.00  0.97              
ATOM   3763  O   LYS A 229      53.294  38.494  48.138  1.00  0.97              
ATOM   3764  N   ASP A 230      53.983  40.179  49.480  1.00  0.56              
ATOM   3765  H   ASP A 230      54.671  40.498  50.147  1.00  0.56              
ATOM   3766  CA  ASP A 230      52.807  41.039  49.236  1.00  0.56              
ATOM   3767  HA  ASP A 230      52.488  40.981  48.196  1.00  0.56              
ATOM   3768  CB  ASP A 230      51.664  40.541  50.145  1.00  0.56              
ATOM   3769  HB1 ASP A 230      52.070  40.333  51.135  1.00  0.56              
ATOM   3770  HB2 ASP A 230      51.271  39.605  49.744  1.00  0.56              
ATOM   3771  CG  ASP A 230      50.520  41.542  50.297  1.00  0.56              
ATOM   3772  OD1 ASP A 230      50.009  42.003  49.254  1.00  0.56              
ATOM   3773  OD2 ASP A 230      50.186  41.860  51.461  1.00  0.56              
ATOM   3774  C   ASP A 230      53.140  42.508  49.564  1.00  0.56              
ATOM   3775  O   ASP A 230      53.838  42.739  50.557  1.00  0.56              
ATOM   3776  N   ALA A 231      52.606  43.497  48.816  1.00  0.74              
ATOM   3777  H   ALA A 231      52.029  43.266  48.015  1.00  0.74              
ATOM   3778  CA  ALA A 231      52.322  44.771  49.467  1.00  0.74              
ATOM   3779  HA  ALA A 231      52.340  44.631  50.549  1.00  0.74              
ATOM   3780  CB  ALA A 231      53.440  45.758  49.107  1.00  0.74              
ATOM   3781  HB1 ALA A 231      53.178  46.758  49.452  1.00  0.74              
ATOM   3782  HB2 ALA A 231      54.364  45.448  49.596  1.00  0.74              
ATOM   3783  HB3 ALA A 231      53.594  45.755  48.029  1.00  0.74              
ATOM   3784  C   ALA A 231      50.924  45.286  49.114  1.00  0.74              
ATOM   3785  O   ALA A 231      50.503  45.282  47.954  1.00  0.74              
ATOM   3786  N   LEU A 232      50.246  45.804  50.142  1.00  0.66              
ATOM   3787  H   LEU A 232      50.721  45.855  51.035  1.00  0.66              
ATOM   3788  CA  LEU A 232      48.833  46.165  50.121  1.00  0.66              
ATOM   3789  HA  LEU A 232      48.587  46.359  49.078  1.00  0.66              
ATOM   3790  CB  LEU A 232      47.960  44.952  50.529  1.00  0.66              
ATOM   3791  HB1 LEU A 232      48.404  44.066  50.071  1.00  0.66              
ATOM   3792  HB2 LEU A 232      46.990  45.064  50.045  1.00  0.66              
ATOM   3793  CG  LEU A 232      47.707  44.613  52.012  1.00  0.66              
ATOM   3794  HG  LEU A 232      47.362  43.580  52.048  1.00  0.66              
ATOM   3795  CD1 LEU A 232      48.936  44.724  52.905  1.00  0.66              
ATOM   3796 1HD1 LEU A 232      48.702  44.349  53.898  1.00  0.66              
ATOM   3797 2HD1 LEU A 232      49.734  44.115  52.481  1.00  0.66              
ATOM   3798 3HD1 LEU A 232      49.260  45.756  52.959  1.00  0.66              
ATOM   3799  CD2 LEU A 232      46.599  45.461  52.645  1.00  0.66              
ATOM   3800 1HD2 LEU A 232      46.285  44.990  53.573  1.00  0.66              
ATOM   3801 2HD2 LEU A 232      46.955  46.463  52.869  1.00  0.66              
ATOM   3802 3HD2 LEU A 232      45.738  45.514  51.980  1.00  0.66              
ATOM   3803  C   LEU A 232      48.519  47.467  50.851  1.00  0.66              
ATOM   3804  O   LEU A 232      49.322  47.983  51.617  1.00  0.66              
ATOM   3805  N   ILE A 233      47.326  48.016  50.616  1.00  0.48              
ATOM   3806  H   ILE A 233      46.682  47.528  50.014  1.00  0.48              
ATOM   3807  CA  ILE A 233      46.851  49.226  51.292  1.00  0.48              
ATOM   3808  HA  ILE A 233      47.536  49.497  52.094  1.00  0.48              
ATOM   3809  CB  ILE A 233      46.791  50.425  50.322  1.00  0.48              
ATOM   3810  HB  ILE A 233      46.140  50.169  49.484  1.00  0.48              
ATOM   3811  CG2 ILE A 233      46.201  51.628  51.069  1.00  0.48              
ATOM   3812 1HG2 ILE A 233      46.206  52.513  50.445  1.00  0.48              
ATOM   3813 2HG2 ILE A 233      45.166  51.441  51.348  1.00  0.48              
ATOM   3814 3HG2 ILE A 233      46.777  51.835  51.973  1.00  0.48              
ATOM   3815  CG1 ILE A 233      48.188  50.803  49.771  1.00  0.48              
ATOM   3816 1HG1 ILE A 233      48.717  49.907  49.454  1.00  0.48              
ATOM   3817 2HG1 ILE A 233      48.773  51.276  50.559  1.00  0.48              
ATOM   3818  CD1 ILE A 233      48.127  51.735  48.555  1.00  0.48              
ATOM   3819  HD1 ILE A 233      49.139  51.934  48.203  1.00  0.48              
ATOM   3820  HD2 ILE A 233      47.559  51.251  47.767  1.00  0.48              
ATOM   3821  HD3 ILE A 233      47.650  52.680  48.800  1.00  0.48              
ATOM   3822  C   ILE A 233      45.489  48.929  51.933  1.00  0.48              
ATOM   3823  O   ILE A 233      44.516  48.663  51.235  1.00  0.48              
ATOM   3824  N   TYR A 234      45.430  48.997  53.262  1.00  1.04              
ATOM   3825  H   TYR A 234      46.258  49.324  53.742  1.00  1.04              
ATOM   3826  CA  TYR A 234      44.259  48.795  54.113  1.00  1.04              
ATOM   3827  HA  TYR A 234      43.720  47.912  53.764  1.00  1.04              
ATOM   3828  CB  TYR A 234      44.727  48.513  55.553  1.00  1.04              
ATOM   3829  HB1 TYR A 234      43.877  48.619  56.225  1.00  1.04              
ATOM   3830  HB2 TYR A 234      45.457  49.262  55.852  1.00  1.04              
ATOM   3831  CG  TYR A 234      45.281  47.118  55.798  1.00  1.04              
ATOM   3832  CD1 TYR A 234      46.663  46.895  55.986  1.00  1.04              
ATOM   3833  HD1 TYR A 234      47.358  47.720  55.907  1.00  1.04              
ATOM   3834  CE1 TYR A 234      47.134  45.593  56.263  1.00  1.04              
ATOM   3835  HE1 TYR A 234      48.185  45.414  56.396  1.00  1.04              
ATOM   3836  CZ  TYR A 234      46.230  44.509  56.339  1.00  1.04              
ATOM   3837  OH  TYR A 234      46.670  43.244  56.586  1.00  1.04              
ATOM   3838  HH  TYR A 234      45.927  42.639  56.557  1.00  1.04              
ATOM   3839  CE2 TYR A 234      44.852  44.737  56.147  1.00  1.04              
ATOM   3840  HE2 TYR A 234      44.147  43.925  56.199  1.00  1.04              
ATOM   3841  CD2 TYR A 234      44.384  46.037  55.880  1.00  1.04              
ATOM   3842  HD2 TYR A 234      43.323  46.220  55.735  1.00  1.04              
ATOM   3843  C   TYR A 234      43.238  49.957  54.056  1.00  1.04              
ATOM   3844  O   TYR A 234      42.991  50.655  55.048  1.00  1.04              
ATOM   3845  N   LYS A 235      42.672  50.210  52.871  1.00  1.20              
ATOM   3846  H   LYS A 235      42.918  49.576  52.118  1.00  1.20              
ATOM   3847  CA  LYS A 235      41.764  51.345  52.601  1.00  1.20              
ATOM   3848  HA  LYS A 235      42.336  52.263  52.731  1.00  1.20              
ATOM   3849  CB  LYS A 235      41.240  51.302  51.147  1.00  1.20              
ATOM   3850  HB1 LYS A 235      40.640  52.200  50.992  1.00  1.20              
ATOM   3851  HB2 LYS A 235      40.580  50.439  51.035  1.00  1.20              
ATOM   3852  CG  LYS A 235      42.328  51.231  50.059  1.00  1.20              
ATOM   3853  HG1 LYS A 235      42.773  50.238  50.080  1.00  1.20              
ATOM   3854  HG2 LYS A 235      43.109  51.960  50.280  1.00  1.20              
ATOM   3855  CD  LYS A 235      41.796  51.486  48.633  1.00  1.20              
ATOM   3856  HD1 LYS A 235      40.890  50.901  48.463  1.00  1.20              
ATOM   3857  HD2 LYS A 235      42.561  51.174  47.921  1.00  1.20              
ATOM   3858  CE  LYS A 235      41.516  52.980  48.444  1.00  1.20              
ATOM   3859  HE1 LYS A 235      42.428  53.515  48.713  1.00  1.20              
ATOM   3860  HE2 LYS A 235      40.737  53.288  49.146  1.00  1.20              
ATOM   3861  NZ  LYS A 235      41.101  53.373  47.071  1.00  1.20              
ATOM   3862  HZ1 LYS A 235      40.896  54.376  47.049  1.00  1.20              
ATOM   3863  HZ2 LYS A 235      41.773  53.226  46.328  1.00  1.20              
ATOM   3864  HZ3 LYS A 235      40.184  53.035  46.788  1.00  1.20              
ATOM   3865  C   LYS A 235      40.571  51.460  53.559  1.00  1.20              
ATOM   3866  O   LYS A 235      40.128  52.556  53.910  1.00  1.20              
ATOM   3867  N   ASP A 236      40.083  50.295  53.932  1.00  1.61              
ATOM   3868  H   ASP A 236      40.536  49.498  53.489  1.00  1.61              
ATOM   3869  CA  ASP A 236      39.069  49.939  54.918  1.00  1.61              
ATOM   3870  HA  ASP A 236      38.107  50.338  54.600  1.00  1.61              
ATOM   3871  CB  ASP A 236      38.988  48.389  54.891  1.00  1.61              
ATOM   3872  HB1 ASP A 236      38.264  48.108  54.124  1.00  1.61              
ATOM   3873  HB2 ASP A 236      38.606  48.027  55.846  1.00  1.61              
ATOM   3874  CG  ASP A 236      40.332  47.709  54.556  1.00  1.61              
ATOM   3875  OD1 ASP A 236      40.659  47.649  53.343  1.00  1.61              
ATOM   3876  OD2 ASP A 236      41.084  47.367  55.489  1.00  1.61              
ATOM   3877  C   ASP A 236      39.310  50.454  56.344  1.00  1.61              
ATOM   3878  O   ASP A 236      38.336  50.823  57.000  1.00  1.61              
ATOM   3879  N   ILE A 237      40.552  50.526  56.840  1.00  1.59              
ATOM   3880  H   ILE A 237      41.339  50.255  56.258  1.00  1.59              
ATOM   3881  CA  ILE A 237      40.790  51.021  58.207  1.00  1.59              
ATOM   3882  HA  ILE A 237      40.019  50.589  58.848  1.00  1.59              
ATOM   3883  CB  ILE A 237      42.153  50.549  58.774  1.00  1.59              
ATOM   3884  HB  ILE A 237      42.876  50.478  57.962  1.00  1.59              
ATOM   3885  CG2 ILE A 237      42.718  51.504  59.849  1.00  1.59              
ATOM   3886 1HG2 ILE A 237      43.634  51.097  60.275  1.00  1.59              
ATOM   3887 2HG2 ILE A 237      42.962  52.470  59.410  1.00  1.59              
ATOM   3888 3HG2 ILE A 237      41.996  51.643  60.656  1.00  1.59              
ATOM   3889  CG1 ILE A 237      42.036  49.172  59.468  1.00  1.59              
ATOM   3890 1HG1 ILE A 237      41.336  49.247  60.301  1.00  1.59              
ATOM   3891 2HG1 ILE A 237      43.011  48.916  59.875  1.00  1.59              
ATOM   3892  CD1 ILE A 237      41.602  48.007  58.578  1.00  1.59              
ATOM   3893  HD1 ILE A 237      41.615  47.086  59.159  1.00  1.59              
ATOM   3894  HD2 ILE A 237      40.593  48.164  58.200  1.00  1.59              
ATOM   3895  HD3 ILE A 237      42.297  47.905  57.747  1.00  1.59              
ATOM   3896  C   ILE A 237      40.603  52.540  58.265  1.00  1.59              
ATOM   3897  O   ILE A 237      41.222  53.318  57.522  1.00  1.59              
ATOM   3898  N   LEU A 238      39.776  52.969  59.214  1.00  1.29              
ATOM   3899  H   LEU A 238      39.314  52.271  59.778  1.00  1.29              
ATOM   3900  CA  LEU A 238      39.484  54.366  59.495  1.00  1.29              
ATOM   3901  HA  LEU A 238      39.895  55.000  58.709  1.00  1.29              
ATOM   3902  CB  LEU A 238      37.953  54.579  59.550  1.00  1.29              
ATOM   3903  HB1 LEU A 238      37.765  55.652  59.621  1.00  1.29              
ATOM   3904  HB2 LEU A 238      37.583  54.123  60.470  1.00  1.29              
ATOM   3905  CG  LEU A 238      37.118  54.014  58.384  1.00  1.29              
ATOM   3906  HG  LEU A 238      37.200  52.929  58.373  1.00  1.29              
ATOM   3907  CD1 LEU A 238      35.645  54.374  58.598  1.00  1.29              
ATOM   3908 1HD1 LEU A 238      35.046  53.927  57.805  1.00  1.29              
ATOM   3909 2HD1 LEU A 238      35.304  53.975  59.552  1.00  1.29              
ATOM   3910 3HD1 LEU A 238      35.511  55.456  58.583  1.00  1.29              
ATOM   3911  CD2 LEU A 238      37.553  54.565  57.028  1.00  1.29              
ATOM   3912 1HD2 LEU A 238      36.911  54.157  56.249  1.00  1.29              
ATOM   3913 2HD2 LEU A 238      37.493  55.653  57.021  1.00  1.29              
ATOM   3914 3HD2 LEU A 238      38.574  54.251  56.816  1.00  1.29              
ATOM   3915  C   LEU A 238      40.091  54.788  60.838  1.00  1.29              
ATOM   3916  O   LEU A 238      40.223  54.000  61.774  1.00  1.29              
ATOM   3917  N   GLY A 239      40.402  56.071  60.942  1.00  1.36              
ATOM   3918  H   GLY A 239      40.272  56.647  60.121  1.00  1.36              
ATOM   3919  CA  GLY A 239      40.845  56.749  62.154  1.00  1.36              
ATOM   3920  HA1 GLY A 239      41.546  56.128  62.712  1.00  1.36              
ATOM   3921  HA2 GLY A 239      39.987  56.995  62.777  1.00  1.36              
ATOM   3922  C   GLY A 239      41.539  58.039  61.713  1.00  1.36              
ATOM   3923  O   GLY A 239      40.986  59.129  61.852  1.00  1.36              
ATOM   3924  N   SER A 240      42.696  57.878  61.077  1.00  0.88              
ATOM   3925  H   SER A 240      43.084  56.949  61.021  1.00  0.88              
ATOM   3926  CA  SER A 240      43.407  58.921  60.335  1.00  0.88              
ATOM   3927  HA  SER A 240      43.456  59.827  60.940  1.00  0.88              
ATOM   3928  CB  SER A 240      44.853  58.411  60.113  1.00  0.88              
ATOM   3929  HB1 SER A 240      44.827  57.611  59.383  1.00  0.88              
ATOM   3930  HB2 SER A 240      45.210  57.993  61.055  1.00  0.88              
ATOM   3931  OG  SER A 240      45.803  59.375  59.696  1.00  0.88              
ATOM   3932  HG  SER A 240      45.697  59.576  58.746  1.00  0.88              
ATOM   3933  C   SER A 240      42.791  59.264  58.981  1.00  0.88              
ATOM   3934  O   SER A 240      41.979  58.507  58.438  1.00  0.88              
ATOM   3935  N   ASP A 241      43.230  60.404  58.448  1.00  0.92              
ATOM   3936  H   ASP A 241      43.819  61.014  59.013  1.00  0.92              
ATOM   3937  CA  ASP A 241      43.151  60.805  57.044  1.00  0.92              
ATOM   3938  HA  ASP A 241      42.132  60.584  56.726  1.00  0.92              
ATOM   3939  CB  ASP A 241      43.287  62.332  56.865  1.00  0.92              
ATOM   3940  HB1 ASP A 241      42.294  62.759  57.002  1.00  0.92              
ATOM   3941  HB2 ASP A 241      43.548  62.527  55.826  1.00  0.92              
ATOM   3942  CG  ASP A 241      44.245  63.089  57.785  1.00  0.92              
ATOM   3943  OD1 ASP A 241      44.258  62.824  59.017  1.00  0.92              
ATOM   3944  OD2 ASP A 241      44.847  64.067  57.283  1.00  0.92              
ATOM   3945  C   ASP A 241      44.004  59.992  56.063  1.00  0.92              
ATOM   3946  O   ASP A 241      43.623  59.806  54.898  1.00  0.92              
ATOM   3947  N   HIS A 242      45.051  59.375  56.606  1.00  0.82              
ATOM   3948  CA  HIS A 242      45.792  58.284  56.001  1.00  0.82              
ATOM   3949  CB  HIS A 242      47.246  58.341  56.497  1.00  0.82              
ATOM   3950  CG  HIS A 242      47.885  59.720  56.454  1.00  0.82              
ATOM   3951  ND1 HIS A 242      48.959  60.096  55.654  1.00  0.82              
ATOM   3952  CE1 HIS A 242      49.225  61.374  55.947  1.00  0.82              
ATOM   3953  NE2 HIS A 242      48.402  61.805  56.919  1.00  0.82              
ATOM   3954  CD2 HIS A 242      47.567  60.768  57.279  1.00  0.82              
ATOM   3955  C   HIS A 242      45.066  56.962  56.291  1.00  0.82              
ATOM   3956  O   HIS A 242      44.208  56.823  57.173  1.00  0.82              
ATOM   3957  N   CYS A 243      45.469  55.907  55.614  1.00  0.90              
ATOM   3958  H   CYS A 243      46.114  56.082  54.848  1.00  0.90              
ATOM   3959  CA  CYS A 243      45.090  54.533  55.874  1.00  0.90              
ATOM   3960  HA  CYS A 243      44.645  54.490  56.864  1.00  0.90              
ATOM   3961  CB  CYS A 243      44.029  54.045  54.878  1.00  0.90              
ATOM   3962  HB1 CYS A 243      43.279  54.821  54.764  1.00  0.90              
ATOM   3963  HB2 CYS A 243      43.546  53.151  55.275  1.00  0.90              
ATOM   3964  SG  CYS A 243      44.730  53.650  53.253  1.00  0.90              
ATOM   3965  HG  CYS A 243      45.783  52.942  53.681  1.00  0.90              
ATOM   3966  C   CYS A 243      46.351  53.686  55.871  1.00  0.90              
ATOM   3967  O   CYS A 243      47.294  53.998  55.140  1.00  0.90              
ATOM   3968  N   PRO A 244      46.393  52.634  56.702  1.00  0.96              
ATOM   3969  CD  PRO A 244      45.313  52.087  57.502  1.00  0.96              
ATOM   3970  HD1 PRO A 244      44.637  51.527  56.857  1.00  0.96              
ATOM   3971  HD2 PRO A 244      44.770  52.854  58.048  1.00  0.96              
ATOM   3972  CG  PRO A 244      45.971  51.146  58.499  1.00  0.96              
ATOM   3973  HG1 PRO A 244      45.340  50.280  58.692  1.00  0.96              
ATOM   3974  HG2 PRO A 244      46.170  51.691  59.420  1.00  0.96              
ATOM   3975  CB  PRO A 244      47.292  50.740  57.854  1.00  0.96              
ATOM   3976  HB1 PRO A 244      47.175  49.774  57.361  1.00  0.96              
ATOM   3977  HB2 PRO A 244      48.083  50.684  58.600  1.00  0.96              
ATOM   3978  CA  PRO A 244      47.590  51.839  56.825  1.00  0.96              
ATOM   3979  HA  PRO A 244      48.387  52.480  57.202  1.00  0.96              
ATOM   3980  C   PRO A 244      47.999  51.239  55.482  1.00  0.96              
ATOM   3981  O   PRO A 244      47.182  50.908  54.624  1.00  0.96              
ATOM   3982  N   VAL A 245      49.287  50.986  55.366  1.00  0.44              
ATOM   3983  H   VAL A 245      49.888  51.285  56.129  1.00  0.44              
ATOM   3984  CA  VAL A 245      49.897  50.196  54.308  1.00  0.44              
ATOM   3985  HA  VAL A 245      49.122  49.812  53.647  1.00  0.44              
ATOM   3986  CB  VAL A 245      50.807  51.121  53.467  1.00  0.44              
ATOM   3987  HB  VAL A 245      50.180  51.930  53.090  1.00  0.44              
ATOM   3988  CG1 VAL A 245      51.930  51.773  54.281  1.00  0.44              
ATOM   3989 1HG1 VAL A 245      52.545  52.403  53.638  1.00  0.44              
ATOM   3990 2HG1 VAL A 245      51.507  52.411  55.056  1.00  0.44              
ATOM   3991 3HG1 VAL A 245      52.557  51.015  54.739  1.00  0.44              
ATOM   3992  CG2 VAL A 245      51.410  50.447  52.232  1.00  0.44              
ATOM   3993 1HG2 VAL A 245      52.027  51.162  51.689  1.00  0.44              
ATOM   3994 2HG2 VAL A 245      52.013  49.587  52.513  1.00  0.44              
ATOM   3995 3HG2 VAL A 245      50.612  50.125  51.569  1.00  0.44              
ATOM   3996  C   VAL A 245      50.570  48.997  54.953  1.00  0.44              
ATOM   3997  O   VAL A 245      50.950  49.045  56.123  1.00  0.44              
ATOM   3998  N   GLY A 246      50.667  47.892  54.229  1.00  0.54              
ATOM   3999  H   GLY A 246      50.357  47.915  53.256  1.00  0.54              
ATOM   4000  CA  GLY A 246      51.188  46.633  54.738  1.00  0.54              
ATOM   4001  HA1 GLY A 246      50.372  45.948  54.961  1.00  0.54              
ATOM   4002  HA2 GLY A 246      51.748  46.805  55.654  1.00  0.54              
ATOM   4003  C   GLY A 246      52.122  45.994  53.721  1.00  0.54              
ATOM   4004  O   GLY A 246      52.013  46.200  52.510  1.00  0.54              
ATOM   4005  N   LEU A 247      53.028  45.210  54.274  1.00  0.54              
ATOM   4006  H   LEU A 247      53.039  45.181  55.289  1.00  0.54              
ATOM   4007  CA  LEU A 247      54.108  44.496  53.637  1.00  0.54              
ATOM   4008  HA  LEU A 247      53.933  44.407  52.562  1.00  0.54              
ATOM   4009  CB  LEU A 247      55.413  45.290  53.887  1.00  0.54              
ATOM   4010  HB1 LEU A 247      55.389  45.666  54.910  1.00  0.54              
ATOM   4011  HB2 LEU A 247      55.410  46.155  53.220  1.00  0.54              
ATOM   4012  CG  LEU A 247      56.718  44.497  53.711  1.00  0.54              
ATOM   4013  HG  LEU A 247      56.759  43.667  54.416  1.00  0.54              
ATOM   4014  CD1 LEU A 247      56.884  43.956  52.294  1.00  0.54              
ATOM   4015 1HD1 LEU A 247      57.836  43.438  52.206  1.00  0.54              
ATOM   4016 2HD1 LEU A 247      56.091  43.254  52.057  1.00  0.54              
ATOM   4017 3HD1 LEU A 247      56.843  44.778  51.582  1.00  0.54              
ATOM   4018  CD2 LEU A 247      57.908  45.414  53.989  1.00  0.54              
ATOM   4019 1HD2 LEU A 247      58.845  44.878  53.863  1.00  0.54              
ATOM   4020 2HD2 LEU A 247      57.899  46.249  53.291  1.00  0.54              
ATOM   4021 3HD2 LEU A 247      57.848  45.786  55.010  1.00  0.54              
ATOM   4022  C   LEU A 247      54.152  43.107  54.262  1.00  0.54              
ATOM   4023  O   LEU A 247      54.228  42.995  55.484  1.00  0.54              
ATOM   4024  N   GLU A 248      54.194  42.059  53.444  1.00  0.56              
ATOM   4025  H   GLU A 248      54.109  42.209  52.438  1.00  0.56              
ATOM   4026  CA  GLU A 248      54.679  40.759  53.901  1.00  0.56              
ATOM   4027  HA  GLU A 248      54.884  40.789  54.969  1.00  0.56              
ATOM   4028  CB  GLU A 248      53.669  39.627  53.685  1.00  0.56              
ATOM   4029  HB1 GLU A 248      54.126  38.725  54.097  1.00  0.56              
ATOM   4030  HB2 GLU A 248      53.500  39.464  52.622  1.00  0.56              
ATOM   4031  CG  GLU A 248      52.332  39.877  54.388  1.00  0.56              
ATOM   4032  HG1 GLU A 248      51.716  40.536  53.774  1.00  0.56              
ATOM   4033  HG2 GLU A 248      52.519  40.392  55.332  1.00  0.56              
ATOM   4034  CD  GLU A 248      51.560  38.581  54.683  1.00  0.56              
ATOM   4035  OE1 GLU A 248      51.903  37.511  54.131  1.00  0.56              
ATOM   4036  OE2 GLU A 248      50.647  38.658  55.532  1.00  0.56              
ATOM   4037  C   GLU A 248      55.977  40.422  53.184  1.00  0.56              
ATOM   4038  O   GLU A 248      55.994  40.296  51.953  1.00  0.56              
ATOM   4039  N   LEU A 249      57.026  40.283  54.004  1.00  0.87              
ATOM   4040  H   LEU A 249      56.821  40.397  54.994  1.00  0.87              
ATOM   4041  CA  LEU A 249      58.355  39.750  53.705  1.00  0.87              
ATOM   4042  HA  LEU A 249      58.657  40.086  52.713  1.00  0.87              
ATOM   4043  CB  LEU A 249      59.341  40.286  54.785  1.00  0.87              
ATOM   4044  HB1 LEU A 249      59.634  39.469  55.445  1.00  0.87              
ATOM   4045  HB2 LEU A 249      58.819  40.993  55.434  1.00  0.87              
ATOM   4046  CG  LEU A 249      60.630  40.995  54.313  1.00  0.87              
ATOM   4047  HG  LEU A 249      61.220  41.222  55.202  1.00  0.87              
ATOM   4048  CD1 LEU A 249      61.513  40.175  53.372  1.00  0.87              
ATOM   4049 1HD1 LEU A 249      62.411  40.748  53.139  1.00  0.87              
ATOM   4050 2HD1 LEU A 249      61.814  39.251  53.860  1.00  0.87              
ATOM   4051 3HD1 LEU A 249      60.980  39.968  52.446  1.00  0.87              
ATOM   4052  CD2 LEU A 249      60.314  42.313  53.620  1.00  0.87              
ATOM   4053 1HD2 LEU A 249      61.235  42.866  53.433  1.00  0.87              
ATOM   4054 2HD2 LEU A 249      59.806  42.135  52.674  1.00  0.87              
ATOM   4055 3HD2 LEU A 249      59.671  42.899  54.272  1.00  0.87              
ATOM   4056  C   LEU A 249      58.338  38.208  53.717  1.00  0.87              
ATOM   4057  O   LEU A 249      57.336  37.578  54.040  1.00  0.87              
ATOM   4058  N   VAL A 250      59.498  37.594  53.457  1.00  2.17              
ATOM   4059  H   VAL A 250      60.211  38.136  52.994  1.00  2.17              
ATOM   4060  CA  VAL A 250      59.861  36.302  54.051  1.00  2.17              
ATOM   4061  HA  VAL A 250      59.403  36.291  55.042  1.00  2.17              
ATOM   4062  CB  VAL A 250      59.247  35.099  53.304  1.00  2.17              
ATOM   4063  HB  VAL A 250      58.172  35.254  53.271  1.00  2.17              
ATOM   4064  CG1 VAL A 250      59.719  34.900  51.859  1.00  2.17              
ATOM   4065 1HG1 VAL A 250      59.095  34.152  51.372  1.00  2.17              
ATOM   4066 2HG1 VAL A 250      59.633  35.836  51.309  1.00  2.17              
ATOM   4067 3HG1 VAL A 250      60.748  34.554  51.842  1.00  2.17              
ATOM   4068  CG2 VAL A 250      59.474  33.800  54.084  1.00  2.17              
ATOM   4069 1HG2 VAL A 250      58.944  32.981  53.598  1.00  2.17              
ATOM   4070 2HG2 VAL A 250      60.533  33.549  54.128  1.00  2.17              
ATOM   4071 3HG2 VAL A 250      59.086  33.904  55.098  1.00  2.17              
ATOM   4072  C   VAL A 250      61.362  36.189  54.313  1.00  2.17              
ATOM   4073  O   VAL A 250      62.173  37.079  54.056  1.00  2.17              
TER
